# Supplementary material for: The missing metric: quantifying contributions of reviewers
Source: R Soc Open Sci. 2015 Feb 11;2(2):140540. doi: 10.1098/rsos.140540 (PMC4448813; doi:10.1098/rsos.140540)
Supplement: Supplementary methods Rindex_0.1.zip: R package Rindex [file rsos140540supp2.zip]

Archive with 34 entries (28 files):
- Rindex/
- Rindex/CITATION.R
- Rindex/data/
- Rindex/data/Rdata.rdb
- Rindex/data/Rdata.rds
- Rindex/data/Rdata.rdx
- Rindex/DESCRIPTION
- Rindex/help/
- Rindex/help/aliases.rds
- Rindex/help/AnIndex
- Rindex/help/paths.rds
- Rindex/help/Rindex.rdb
- Rindex/help/Rindex.rdx
- Rindex/html/
- Rindex/html/00Index.html
- Rindex/html/R.css
- Rindex/INDEX
- Rindex/MD5
- Rindex/Meta/
- Rindex/Meta/data.rds
- Rindex/Meta/hsearch.rds
- Rindex/Meta/links.rds
- Rindex/Meta/nsInfo.rds
- Rindex/Meta/package.rds
- Rindex/Meta/Rd.rds
- Rindex/NAMESPACE
- Rindex/R/
- Rindex/R/Rindex
- Rindex/R/Rindex.rdb
- Rindex/R/Rindex.rdx
- Rindex/simulation.R
- Rindex/LICENSE
- Rindex/data/dataif.txt
- Rindex/data/datas.txt
