# Supplementary material for: The missing metric: quantifying contributions of reviewers
Source: R Soc Open Sci. 2015 Feb 11;2(2):140540. doi: 10.1098/rsos.140540 (PMC4448813; doi:10.1098/rsos.140540)
Supplement: Supplementary methods Rindex_0.1.zip: R package Rindex [file rsos140540supp2.zip › Rindex/CITATION.R]

citHeader("To cite package ‘Rindex’ in publications use:")

year <- sub(".*(2[[:digit:]]{3})-.*", "\\1", meta$Date, perl = TRUE)
vers <- paste("R package version", meta$Version)

citEntry(entry = "Manual",
         title = "Rindex: reviewing reviewers rewards",
         author = as.person("Mauricio Cantor"),
         year = year,
         note = vers,

         textVersion =
         paste0("Mauricio Cantor (", year,"). Rindex: reviewing reviewers rewards. ", vers, "."))
