# Supplementary material for: The missing metric: quantifying contributions of reviewers
Source: R Soc Open Sci. 2015 Feb 11;2(2):140540. doi: 10.1098/rsos.140540 (PMC4448813; doi:10.1098/rsos.140540)
Supplement: Supplementary methods Rindex_0.1.zip: R package Rindex [file rsos140540supp2.zip › Rindex/DESCRIPTION]

Package: Rindex
Type: Package
Title: Reviewing Reviewers' Rewards
Version: 0.1
Date: 2014-07-22
Author: Mauricio Cantor
Maintainer: Mauricio Cantor <mauricio.cantor@dal.ca>
Description: This package contains the R-index for quantifying journal
    reviewers' contribution. The metric is based on the number of revisions,
    the impact factor of the journal, the word count and an excellence score
    provided by the journal editor.
License: GPL
LazyData: true
Suggests: knitr
VignetteBuilder: knitr
URL: https://bitbucket.org/maucantor/rindex
Built: R 3.1.1; ; 2014-12-19 16:41:26 UTC; windows
