# Supplementary material for: The missing metric: quantifying contributions of reviewers
Source: R Soc Open Sci. 2015 Feb 11;2(2):140540. doi: 10.1098/rsos.140540 (PMC4448813; doi:10.1098/rsos.140540)
Supplement: Supplementary methods Rindex_0.1.zip: R package Rindex [file rsos140540supp2.zip › Rindex/help/AnIndex]

Rindex-package	Rindex-package
bimoddist	bimoddist
datagen	datagen
minmax	minmax
plotsimu	plotsimu
rcindex	rcindex
rcindex.partial	rcindex.partial
rcparplot	rcparplot
rescale	rescale
Rindex	Rindex-package
varparplot	varparplot
varparplot2	varparplot2
