# Supplementary material for: The missing metric: quantifying contributions of reviewers
Source: R Soc Open Sci. 2015 Feb 11;2(2):140540. doi: 10.1098/rsos.140540 (PMC4448813; doi:10.1098/rsos.140540)
Supplement: Supplementary methods Rindex_0.1.zip: R package Rindex [file rsos140540supp2.zip › Rindex/INDEX]

Rindex-package          Reviewing Reviewers' Rewards
bimoddist               Bimodal distribution
datagen                 Data generator
minmax                  Maximum and minimum R-index
plotsimu                Plotting simulation
rcindex                 R-index for evaluating journal referees'
                        contributions
rcindex.partial         Partial R-index for simulations
rcparplot               Plotting R-index vs parameter of different
                        review strategies
rescale                 Rescaling distribution
varparplot              Plotting R-index outputs in four different
                        scenarios
varparplot2             Extracting R-index outputs in four different
                        scenarios
