# Supplementary material for: The missing metric: quantifying contributions of reviewers
Source: R Soc Open Sci. 2015 Feb 11;2(2):140540. doi: 10.1098/rsos.140540 (PMC4448813; doi:10.1098/rsos.140540)
Supplement: Supplementary methods Rindex_0.1.zip: R package Rindex [file rsos140540supp2.zip › Rindex/MD5]

1b83862272e37f041d7d196dbf3c1973 *CITATION.R
fbdcc299ef1c74911cd53a91e1b7de5a *DESCRIPTION
8d4d8014d19995c4a7bd5e207b52d00e *INDEX
93fff0e526a2978a9b8383625f471b4c *LICENSE
c6b276f588e7a3f9452526c8cf418a5d *Meta/Rd.rds
915a98b227f7aba1f4f1f2be2fdf421b *Meta/data.rds
7e0382a6ffa0349f5a818d65300d9c69 *Meta/hsearch.rds
97d59ae4bb6bcdc4b51410f4a44d0328 *Meta/links.rds
0682b1431bcce2c35f8395f074013d05 *Meta/nsInfo.rds
5fc27293adffe5d8a760956edc124348 *Meta/package.rds
99f3ef4bacf018bd1b978804eeddf63e *NAMESPACE
ebf0fc819595d631b8bf280c4b049940 *R/Rindex
1f41fb769d066dc2b47bc2c307a2442a *R/Rindex.rdb
9e0037e876cb37725e2b340302916601 *R/Rindex.rdx
cc49599d94caf1c3022c3bcdcd9048f7 *data/dataif.txt
fc807b6c00e902988d4ac4265c7c6da5 *data/datas.txt
35a082c18673d4b13e230394b78bd336 *help/AnIndex
ee98eaca404255e3c27b3ad71e810f6b *help/Rindex.rdb
d976722b750d157bb892b2237ef7c78a *help/Rindex.rdx
3d35189577f050cbb2c8d019af40d127 *help/aliases.rds
6650c6973001232aec2264706414df6c *help/paths.rds
cbdc828485b6f26e3632b8d3a53da860 *html/00Index.html
444535b9cb76ddff1bab1e1865a3fb14 *html/R.css
53a5050d0edd425731a2aaaabc1848ba *simulation.R
