# Supplementary material for: The missing metric: quantifying contributions of reviewers
Source: R Soc Open Sci. 2015 Feb 11;2(2):140540. doi: 10.1098/rsos.140540 (PMC4448813; doi:10.1098/rsos.140540)
Supplement: Supplementary methods Rindex_0.1.zip: R package Rindex [file rsos140540supp2.zip › Rindex/NAMESPACE]

# Generated by roxygen2 (4.0.2): do not edit by hand

export(bimoddist)
export(datagen)
export(minmax)
export(plotsimu)
export(rcindex)
export(rcindex.partial)
export(rcparplot)
export(rescale)
export(varparplot)
export(varparplot2)
