# Supplementary material for: The missing metric: quantifying contributions of reviewers
Source: R Soc Open Sci. 2015 Feb 11;2(2):140540. doi: 10.1098/rsos.140540 (PMC4448813; doi:10.1098/rsos.140540)
Supplement: Supplementary methods Rindex_0.1.zip: R package Rindex [file rsos140540supp2.zip › Rindex/simulation.R]

# Reviewing Reviewers' Rewards
#
# Summary
# 1. Loading
# 2. Simulation 1: Index paramenters and number of revisions
# 3. Simulation 2: Index performance with varying number of revisions
# 4. Simulation 3: Index performance with equal number of revisions
# 5. Simulation 4: effect of editor score
# 6. Simulation 5: effect of word count
# 7. Simulation 6: effect of impact factor
# 8. Simulation 7: R-index outputs in different reviewers strategies and career stages
# 9. Appendix1: Performance of alternative R-indices with different reviewer strategies
#10. Appendix2: R-index performance with very low impact factor
#11. Appendix3: R-index output for extremists and mixed strategies


# 1. Loading --------------------------------------------------------------

library(Rindex)
library(MASS)
library(fitdistrplus)

# inputting empirical impact factor distribution
dataif <- read.table("inst/data/dataif.txt", header=TRUE, stringsAsFactors=FALSE)
dataif <- as.numeric(dataif[,1])

# imputting empirical s-score by MMS (average categorical scores 1,2,3) and rescaling it to meet our s[0,1]
datas <- read.table("inst/data/datas.txt", header=TRUE, stringsAsFactors=FALSE)
datas <- as.numeric(datas[,1])
datas <- rescale(datas, c(0,1))

# testing empirical IF distribution: it looks like an exponential decay
hist(dataif, freq=F, breaks=100, xlim=c(0, quantile(dataif, 0.99)))
fitif <- fitdistr(dataif, "exponential") 
ks.test(dataif, "pexp", fitif$estimate)
curve(dexp(x, rate=fitif$estimate), col="red", add=T)

# testing empirical s distribution: looks like beta distribution
hist(datas, freq=F, breaks=10, xlim=c(0, quantile(datas, 0.99)))
fits <- fitdist(datas, distr="beta", method ="mme")
ks.test(datas, "beta", fits$estimate)
hist(rbeta(length(datas), shape1=fits$estimate[1], shape2=fits$estimate[2], ncp = 0), col="red", main="", freq=F, xlab="beta distribution data")
dev.off()


# 2. Simulation 1: Index paramenters and number of revisions ------------------------------------

# How the R-index varies with 'n'? How does the R-index perform with different parameters?

# Dataset1: Varying number of reviewed papers (n) per reviewer: distribution of reviewed papers is linear
data1     <- datagen(r = 2010, n=10, IF=dataif, meanw=6000, sdw=1600, s="empir")
aux1      <- lapply(1:200, seq, from=1)
data1[,1] <- rep(seq_along(aux1), sapply(aux1, length))

#checking data
hist(data1[,1], main="number revisions, n")
hist(data1[,4], main="word count, w")
hist(data1[,3], main="impact factor, IF")
hist(data1[,5], main="editor score, s")

# Calculating partial R-index
rpartial <- list()
for (i in 1:8){
  rpartial[[i]] <- rcindex.partial(data = data1, rcind = i)
  }
names(rpartial) <- c("r1", "r2", "r3", "r4", "r5", "r6", "r7", "r8")

# Plotting results
attach(rpartial)

par(mar=c(4,4,1,1), las=1)
plot(r1 ~ c(1:nrow(r1)), ylab="R-index", xlab="Revisions", type="n", xaxt="n", yaxt="n")
my.legend.size <-legend("topleft", c("n", "n*IF", "n*sqrt(IF)", "n*sqrt(IF)*(w/10^4)", "n*sqrt(IF)*(w/10^4)*s", "n*(w/10^4)*s", "n*s", "n*(w/10^4)"),plot = FALSE)
my.range <- range(r2)
my.range[2] <- 1.001*(my.range[2]+my.legend.size$rect$h)

plot(r1 ~ c(1:nrow(r1)), ylim=my.range, type="l", ylab="R-index", xlab="Revisions", lwd=2)
my.legend.size <-legend("topleft",c("n", "n*IF", "n*sqrt(IF)", "n*sqrt(IF)*(w/10^4)", "n*sqrt(IF)*(w/10^4)*s","n*(w/10^4)*s", "n*s", "n*(w/10^4)"), lty=c(1,1), lwd=c(2.5, 2.5), col=c("black", "green", "yellow", "red", "blue", "purple", "orange", "grey"), bty="n")
lines(r2 ~ c(1:nrow(r2)), col="green", lwd=2)
lines(r3 ~ c(1:nrow(r3)), col="yellow", lwd=2)
lines(r4 ~ c(1:nrow(r4)), col="red", lwd=2)
lines(r5 ~ c(1:nrow(r5)), col="blue", lwd=2)
lines(r6 ~ c(1:nrow(r6)), col="purple", lwd=2)
lines(r7 ~ c(1:nrow(r7)), col="orange", lwd=2)
lines(r8 ~ c(1:nrow(r8)), col="grey", lwd=2)

detach(rpartial)
dev.off()

## OBS: see the Appendix simulation at the end of this script for an additional figure on the performance of each index using these alternative indices


# 3. Simulation 2: Index performance with varying number of revisions ----------------------------

# How does the index vary with the parameters?

# Dataset 2: varying number of revisions per reviewer
data2 <- datagen(r=5000, n=NA, IF=dataif, meanw=6000, sdw=1600, s="empir")

# Rindex
rcdata2 <- rcindex(data2)
hist(rcdata2, main="", xlab="R-index")

# Checking minimum and maximun R-indices
minmax(data=data2, rcdata= rcdata2)

# Plotting data
plotsimu(data=data2)
dev.off()


# 4. Simulation 3: Index performance with equal number of revisions ------------------------------

# How does the index vary when we fix 'n'?

# Dataset 3: equal number of revisions per reviewer
data3 <- datagen(r=5000, n=20, IF=dataif, meanw=6000, sdw=1600, s="empir")

# Rindex
rcdata3 <- rcindex(data3)
hist(rcdata3, main="", xlab="R-index", col="green")

# Checking minimum and maximun R-indices
minmax(data=data3, rcdata= rcdata3)

# Plotting data
plotsimu(data=data3)
dev.off()


# 5. Simulation 4: effect of editor score ---------------------------------

# We want people to review more (high n) and do a great job (high s). Here we compare plots of data with high 'n', all 'IFs', all "w" VS high and low 's' to show the effect of editor score 's' to a) prevent that people accepts all review invitations to boost their indices, but end up doing a poor/quick job.

# Generating data to test 's', varying 'n', with three different levels of 's'
data4       <- list()
data4[[1]]  <- datagen(r=1000, n=NA, IF=dataif, meanw=6000, sdw=1600, s="empir")
data4[[2]] = data4[[3]] = data4[[4]]  <- data4[[1]]
data4[[2]][,5] <- runif(nrow(data4[[1]]), 0, 0.25) 
data4[[3]][,5] <- runif(nrow(data4[[1]]), 0.35, 0.65)
data4[[4]][,5] <- runif(nrow(data4[[1]]), 0.75, 1)

# Plotting diagnostics
varparplot(data = data4, varpar="s", las=1)
dev.off()

# Generating data to test 's', FIXING 'n', with three different levels of 's'
data4f       <- list()
data4f[[1]]  <- datagen(r=1000, n=50, IF=dataif, meanw=6000, sdw=1600, s="empir")
data4f[[2]] = data4f[[3]] = data4f[[4]]  <- data4f[[1]]
data4f[[2]][,5] <- runif(nrow(data4f[[1]]), 0, 0.25) 
data4f[[3]][,5] <- runif(nrow(data4f[[1]]), 0.35, 0.65)
data4f[[4]][,5] <- runif(nrow(data4f[[1]]), 0.75, 1)

# Plotting diagnostics
varparplot(data = data4f, varpar="s")
dev.off()


# 6. Simulation 5: effect of word count ---------------------------------

# Generating data to test 'w', varying 'n', based on normal and skewed beta distritubions
data5       <- list()
data5[[1]]  <- datagen(r=1000, n=NA, IF=dataif, meanw=6000, sdw=1600, s="empir") # word count with broad normal distr.
data5[[2]] = data5[[3]] = data5[[4]]  <- data5[[1]]
data5[[2]][,4] <- rbeta(nrow(data5[[1]]),2,15)*10000       # word count with left-skewed beta distr.
data5[[3]][,4] <- abs(rnorm(nrow(data5[[1]]), 6000, 200))  # word count with strict normal distr.
data5[[4]][,4] <- rbeta(nrow(data5[[1]]),6,1)*10000        # word count with right-skewed beta distr.

# Plotting diagnostics
varparplot(data = data5, varpar="w", las=1)
dev.off()

# Generating data to test 'w', Fixing 'n', based on normal and skewed beta distritubions
data5f       <- list()
data5f[[1]]  <- datagen(r=1000, n=50, IF=dataif, meanw=6000, sdw=1600, s="empir") # word count with broad normal distr.
data5f[[2]] = data5f[[3]] = data5f[[4]]  <- data5f[[1]]
data5f[[2]][,4] <- rbeta(nrow(data5f[[1]]),2,15)*10000       # word count with left-skewed beta distr.
data5f[[3]][,4] <- abs(rnorm(nrow(data5f[[1]]), 6000, 200))  # word count with strict normal distr.
data5f[[4]][,4] <- rbeta(nrow(data5f[[1]]),6,1)*10000        # word count with right-skewed beta distr.

# Plotting diagnostics
varparplot(data = data5f, varpar="w")
dev.off()


# 7. Simulation 6: effect of impact factor ---------------------------------

# Generating data to test 'IF', varying 'n', based on empirical distribution
data6       <- list()
data6[[1]]  <- datagen(r=1000, n=NA, IF=dataif, meanw=6000, sdw=1600, s="empir")
data6[[2]] = data6[[3]] = data6[[4]]  <- data6[[1]]
data6[[2]][,3] <- runif(nrow(data6[[1]]), 0, quantile(dataif)[2])                   # low IF: 1st quantile 
data6[[3]][,3] <- runif(nrow(data6[[1]]), quantile(dataif)[2], quantile(dataif)[3]) # mid IF
data6[[4]][,3] <- runif(nrow(data6[[1]]), quantile(dataif)[4], quantile(dataif)[5]) # high IF: last quantile

# Plotting diagnostics
varparplot(data = data6, varpar="IF", las=1)
dev.off()

# Generating data to test 'IF', FIXING 'n', based on empirical distribution
data6f       <- list()
data6f[[1]]  <- datagen(r=1000, n=50, IF=dataif, meanw=6000, sdw=1600, s="empir")
data6f[[2]] = data6f[[3]] = data6f[[4]]  <- data6f[[1]]
data6f[[2]][,3] <- runif(nrow(data6f[[1]]), 0, quantile(dataif)[2])       # IF with 
data6f[[3]][,3] <- runif(nrow(data6f[[1]]), quantile(dataif)[2], quantile(dataif)[3]) # IF
data6f[[4]][,3] <- runif(nrow(data6f[[1]]), quantile(dataif)[4], quantile(dataif)[5]) # IF

# Plotting diagnostics
varparplot(data = data6f, varpar="IF")
dev.off()


# 8. Simulation 7: opportunistic x specialist reviewer ---------------------

# Two possible review strategies for lead researchers in their area who receive many invitations to review: high opportunistic (low n, high IF, mid-low w) and specialist reviewers (high n, mid-high IF, mid w). 
# Typical profiles of mid-career (high n, mid IF, mid-high w) and Early-career reviewers (low n, low IF, mid w). 
# In which combination of parameters they have similar R-indices?


# opportunistic leader reviewers: low n, low w, high IF
opport  <- datagen(r=350, n=30, IF=dataif, meanw=3500, sdw=500, s="empir")
opport[,3] <- runif(nrow(opport), min=quantile(dataif)[4], max=quantile(dataif)[5])

# specialist leader reviewers: high n, all w, all IF
spec  <- datagen(r=350, n=30, IF=dataif, meanw=6000, sdw=1600, s="empir")

# Mid-career reviewers: mod n, all w, mid-high IF
midcar <- datagen(r=1600, n=40, IF=dataif, meanw=6000, sdw=1600, s="empir")
midcar[,3] <- runif(nrow(midcar), min=quantile(dataif)[2], max=quantile(dataif)[4])

# Early-career reviewers: high n, mid-high w, low IF
begin <-  datagen(r=2700, n=75, IF=dataif, meanw=8000, sdw=1600, s="empir")
begin[,3] <- runif(nrow(begin), quantile(dataif)[1], quantile(dataif)[2])


# adding editor score 's' profiles
# poor reviews
opportpoor  <- opport;  opportpoor[,5]  <- runif(nrow(opport), 0, 0.5)
specpoor  <- spec;  specpoor[,5]  <- runif(nrow(spec), 0, 0.5)
midcarpoor <- midcar; midcarpoor[,5] <- runif(nrow(midcar),0, 0.5)
beginpoor  <- begin;  beginpoor[,5]  <- runif(nrow(begin), 0, 0.5)

# mid reviews
opportmid  <- opport;  opportmid[,5]  <- runif(nrow(opportmid), 0.25, 0.75)
specmid  <- spec;  specmid[,5]  <- runif(nrow(specmid), 0.25, 0.75)
midcarmid <- midcar; midcarmid[,5] <- runif(nrow(midcarmid),0.25, 0.75)
beginmid  <- begin;  beginmid[,5]  <- runif(nrow(beginmid), 0.25, 0.75)

# great reviews
opportgood  <- opport;  opportgood[,5]  <- runif(nrow(opportgood), 0.5, 1)
specgood  <- spec;  specgood[,5]  <- runif(nrow(specgood), 0.5, 1)
midcargood <- midcar; midcargood[,5] <- runif(nrow(midcargood),0.5, 1)
begingood  <- begin;  begingood[,5]  <- runif(nrow(begingood), 0.5, 1)


# plotting diagnostics
# general profile of each strategy
strategies <- list()
  strategies[[1]] = opport
  strategies[[2]] = spec
  strategies[[3]] = midcar
  strategies[[4]] = begin

parprofile <- varparplot(data = strategies, strat=c("Rindex opportunistic", "Rindex specialist", "Rindex mid-career", "Rindex early-career"), getpar=TRUE, las=1)


# Plotting R-index vs all parameters in different strategies
par(mfrow=c(2,2))
plotorder <- c(5,4,2,3)
for(i in plotorder){
  rcparplot(datapar = parprofile, par=i, strat=c("Leader opportunistic", "Leader specialist", "Mid-career", "Early-career"))
}


# Choose the relevant combination of strategies to compare:
relevant <- list()
relevant[[1]] = opportpoor
relevant[[2]] = specmid
relevant[[3]] = midcarmid
relevant[[4]] = begingood

datapar <- varparplot(data = relevant, strat=c("Rindex opportunistic", "Rindex specialist", "Rindex mid-career", "Rindex early-career"), getpar=TRUE, las=1)

par(mfrow=c(2,2))
for(i in plotorder){
  rcparplot(datapar = datapar, par=i, strat=c("Poor Leader opportunistic", "Mid Leader specialist", "Mid Mid-career", "Good Early-career"))
}


# Rindex distribution across strategies
par(mfrow=c(2,1), mar=c(4,4,1,1))
hist(parprofile[[1]][[4]], xlim=c(min(unlist(datapar[[1]])), max(unlist(parprofile[[1]]))), main="", col="yellow", xlab="", cex=0.8)
hist(parprofile[[1]][[1]], xlim=c(min(unlist(parprofile[[1]])), max(unlist(parprofile[[1]]))), main="", col="green", add=T)
hist(parprofile[[1]][[2]], xlim=c(min(unlist(parprofile[[1]])), max(unlist(parprofile[[1]]))), main="", col="blue", add=T)
hist(parprofile[[1]][[3]], xlim=c(min(unlist(parprofile[[1]])), max(unlist(parprofile[[1]]))), main="", col="red", add=T)
legend("topright", c("Leader opportunistic", "Leader specialist", "Mid-career", "Early-career"), lty=1, lwd=c(1, 1), cex=0.8, col=c("green", "blue", "red", "yellow"), bty="n")

hist(datapar[[1]][[4]], xlim=c(min(unlist(datapar[[1]])), max(unlist(parprofile[[1]]))), main="", col="yellow", xlab="R-index")
hist(datapar[[1]][[2]], xlim=c(min(unlist(datapar[[1]])), max(unlist(datapar[[1]]))), main="", col="blue", xlab="R-index", add=T)
hist(datapar[[1]][[3]], xlim=c(min(unlist(datapar[[1]])), max(unlist(datapar[[1]]))), main="", col="red", xlab="R-index", add=T)
hist(datapar[[1]][[1]], xlim=c(min(unlist(parprofile[[1]])), max(unlist(parprofile[[1]]))), main="", col="green", add=T)
legend("topright", c("Poor Leader opportunistic", "Mid Leader specialist", "Mid Mid-career", "Good Early-career"), lty=1, lwd=c(1, 1), cex=0.8, col=c("green", "blue", "red", "yellow"), bty="n")


# 9. Appendix 1 -----------------------------------------------------------

# Performance of alternative R-indices with different reviewer strategies 
par(mfrow=c(4,2), mar=c(4,4,1,1))
plotorder=c(5, 1:4, 6:8)

for(i in plotorder){
  parprofile <- varparplot2(data = strategies, rcind=i, strat=c("Rindex opportunistic", "Rindex specialist", "Rindex mid-career", "Rindex early-career"), getpar=TRUE)
  
  hist(parprofile[[1]][[4]], xlim=c(min(unlist(parprofile[[1]]))-10, max(unlist(parprofile[[1]]))+10), main="", col="yellow", xlab="", cex=0.8)
  hist(parprofile[[1]][[1]], xlim=c(min(unlist(parprofile[[1]]))-10, max(unlist(parprofile[[1]]))+10), main="", col="green", add=T)
  hist(parprofile[[1]][[2]], xlim=c(min(unlist(parprofile[[1]]))-10, max(unlist(parprofile[[1]]))+10), main="", col="blue", add=T)
  hist(parprofile[[1]][[3]], xlim=c(min(unlist(parprofile[[1]]))-10, max(unlist(parprofile[[1]]))+10), main="", col="red", add=T)
  
  if(i==1) {legend("topright", c("Leader opportunistic", "Leader specialist", "Mid-career", "Early-career"), lty=1, lwd=c(1, 1), cex=0.8, col=c("green", "blue", "red", "yellow"), bty="n")}
}


# 10. Appendix 2 ----------------------------------------------------------

# Dataset 7 and 8: R-index outputs with very low IF, mimicking new online journals
data7 <- datagen(r=5000, n=NA, IF=dataif, meanw=6000, sdw=1600, s="empir")
data8 = data7; data8[,3]=0.001

# Rindex
rcdata7 <- rcindex(data7)
rcdata8 <- rcindex(data8)

# Plotting data
plotsimu(data=data7)
plotsimu(data=data8)
dev.off()


# 11. Appendix 3 ----------------------------------------------------------

# mixed strategy

# opportunistic reviewers: low n, high IF, low w
opp  <- datagen(r=500, n=10, IF=dataif, meanw=2000, sdw=500, s="empir")
opp[,3] <- runif(nrow(opp), min=quantile(dataif)[3], max=quantile(dataif)[5])

# specialist reviewers: high n, mid IF, all w
spe  <- datagen(r=500, n=50, IF=dataif, meanw=6000, sdw=1600, s="empir")
spe[,3] <- runif(nrow(spe), min=quantile(dataif)[2], max=quantile(dataif)[3])

# mixed strategy1: low n, all IF, high w
mix <- datagen(r=500, n=10, IF=dataif, meanw=8000, sdw=1600, s="empir")

# mixed strategy2: high n, all IF, low w
mix2 <- datagen(r=500, n=50, IF=dataif, meanw=3500, sdw=500, s="empir")


stra <- list()
stra[[1]] = opp
stra[[2]] = spe
stra[[3]] = mix
stra[[4]] = mix2

datastra <- varparplot(data = stra, strat=c("Rindex opportunistic", "Rindex specialist", "Rindex mixed", "Rindex mixed2"), getpar=TRUE, las=1)

par(mfrow=c(1,5))
plotorder <- c(5,4,2,3)
for(i in plotorder){
  rcparplot(datapar = datastra, par=i, strat=c("opportunistic", "specialist", "mixed", "mixed2"))
}

hist(datastra[[1]][[1]], xlim=c(min(unlist(datastra[[1]])), max(unlist(datastra[[2]]))), main="", col="green", xlab="", cex=0.8)
hist(datastra[[1]][[2]], xlim=c(min(unlist(datastra[[1]])), max(unlist(datastra[[2]]))), main="", col="blue", add=T)
hist(datastra[[1]][[3]], xlim=c(min(unlist(datastra[[1]])), max(unlist(datastra[[2]]))), main="", col="red", add=T)
hist(datastra[[1]][[4]], xlim=c(min(unlist(datastra[[1]])), max(unlist(datastra[[2]]))), main="", col="yellow", add=T)
