# Supplementary material for: The missing metric: quantifying contributions of reviewers
Source: R Soc Open Sci. 2015 Feb 11;2(2):140540. doi: 10.1098/rsos.140540 (PMC4448813; doi:10.1098/rsos.140540)
Supplement: Supplementary methods Rindex_0.1.zip: R package Rindex [file rsos140540supp2.zip › Rindex/data/dataif.txt]

JCR2013IF
51.66
44.98
41.3
41.06
39.06
38.6
37.16
36.56
35.75
35.21
35
34.29
33.13
33.08
32.44
31.96
31.67
31.17
31.03
30.17
29.98
27.68
27.25
26.38
26.3
26.2
25.79
25.32
25.12
24.89
24.76
23.92
23.65
23.57
23.33
23.19
22.93
22.86
22.49
22.35
22.33
21.76
21.54
20.83
20.76
20.61
19.97
19.8
19.55
19.35
18.57
18.04
17.98
17.95
17.69
17.44
17.31
17.22
16.42
16.24
16.18
16.01
15.77
15.58
15.52
15.39
15.33
15.28
15.27
15.25
15.25
15.2
15.14
15.09
15.03
14.9
14.87
14.83
14.72
14.62
14.6
14.48
14.47
14.4
14.37
14.34
14.1
14.1
14.09
13.98
13.91
13.9
13.77
13.73
13.59
13.58
13.37
13.23
13.23
13.21
13.08
13.03
12.95
12.9
12.89
12.86
12.82
12.81
12.69
12.63
12.61
12.6
12.44
12.42
12.37
12.17
12.16
12.06
12.05
12.04
12
11.9
11.88
11.86
11.81
11.72
11.65
11.41
11.34
11.33
11.2
11.19
11.04
11.03
11.02
10.95
10.82
10.76
10.73
10.68
10.53
10.48
10.43
10.4
10.38
10.38
10.35
10.29
10.26
10.25
10.23
10.18
10.16
10.14
10.04
10.02
9.92
9.86
9.82
9.8
9.79
9.77
9.77
9.75
9.74
9.73
9.66
9.63
9.6
9.58
9.57
9.5
9.5
9.49
9.49
9.47
9.44
9.44
9.37
9.27
9.26
9.25
9.25
9.25
9.16
9.11
9.11
9.06
9.04
9.04
9.03
8.99
8.97
8.95
8.9
8.85
8.83
8.83
8.77
8.74
8.68
8.68
8.65
8.6
8.52
8.49
8.46
8.46
8.43
8.38
8.37
8.31
8.28
8.27
8.25
8.24
8.23
8.15
8.14
8.09
8.07
7.99
7.98
7.98
7.96
7.94
7.94
7.92
7.9
7.86
7.84
7.84
7.84
7.82
7.82
7.81
7.8
7.79
7.79
7.79
7.74
7.74
7.71
7.71
7.7
7.69
7.65
7.63
7.62
7.62
7.6
7.59
7.55
7.52
7.51
7.5
7.48
7.48
7.48
7.47
7.44
7.43
7.43
7.4
7.4
7.39
7.38
7.36
7.34
7.34
7.31
7.3
7.26
7.26
7.25
7.23
7.22
7.19
7.19
7.15
7.14
7.13
7.05
7.04
7
6.98
6.97
6.93
6.91
6.91
6.91
6.91
6.91
6.88
6.87
6.87
6.86
6.85
6.83
6.83
6.76
6.75
6.75
6.74
6.73
6.73
6.71
6.7
6.68
6.68
6.65
6.64
6.63
6.61
6.59
6.59
6.58
6.58
6.56
6.55
6.55
6.55
6.54
6.53
6.5
6.49
6.48
6.47
6.46
6.43
6.43
6.42
6.41
6.38
6.38
6.36
6.35
6.35
6.34
6.34
6.33
6.28
6.28
6.25
6.25
6.25
6.24
6.23
6.23
6.23
6.21
6.2
6.2
6.19
6.19
6.18
6.17
6.17
6.16
6.16
6.16
6.16
6.14
6.13
6.13
6.12
6.12
6.11
6.1
6.09
6.08
6.07
6.04
6.04
6.02
6.02
6
5.99
5.99
5.95
5.95
5.95
5.95
5.94
5.94
5.93
5.92
5.91
5.9
5.9
5.88
5.88
5.87
5.87
5.86
5.85
5.85
5.84
5.84
5.83
5.83
5.81
5.8
5.79
5.79
5.77
5.76
5.74
5.74
5.74
5.73
5.71
5.7
5.7
5.7
5.7
5.7
5.68
5.68
5.66
5.66
5.64
5.64
5.64
5.63
5.63
5.62
5.62
5.62
5.62
5.61
5.61
5.6
5.59
5.59
5.58
5.56
5.56
5.55
5.54
5.54
5.52
5.52
5.52
5.52
5.51
5.51
5.51
5.5
5.5
5.49
5.48
5.47
5.47
5.46
5.46
5.44
5.44
5.44
5.44
5.43
5.42
5.42
5.42
5.4
5.39
5.38
5.37
5.37
5.34
5.33
5.33
5.32
5.32
5.32
5.32
5.3
5.3
5.29
5.28
5.28
5.27
5.27
5.26
5.26
5.26
5.26
5.26
5.25
5.25
5.25
5.25
5.25
5.25
5.24
5.24
5.24
5.24
5.23
5.22
5.22
5.22
5.21
5.21
5.2
5.19
5.18
5.18
5.18
5.17
5.16
5.15
5.14
5.14
5.13
5.13
5.12
5.12
5.12
5.12
5.12
5.11
5.11
5.1
5.1
5.1
5.09
5.09
5.09
5.08
5.08
5.08
5.07
5.07
5.07
5.07
5.07
5.06
5.06
5.06
5.05
5.05
5.05
5.04
5.04
5.03
5.02
5.01
5.01
5
4.97
4.97
4.97
4.97
4.97
4.96
4.96
4.94
4.93
4.93
4.92
4.92
4.92
4.91
4.91
4.91
4.91
4.91
4.89
4.87
4.87
4.87
4.87
4.87
4.86
4.86
4.86
4.86
4.86
4.86
4.86
4.85
4.84
4.84
4.84
4.84
4.83
4.82
4.82
4.81
4.81
4.81
4.81
4.81
4.8
4.8
4.79
4.79
4.79
4.78
4.78
4.78
4.77
4.77
4.76
4.76
4.75
4.75
4.75
4.74
4.74
4.74
4.74
4.74
4.73
4.72
4.72
4.71
4.71
4.7
4.7
4.69
4.69
4.68
4.68
4.68
4.67
4.67
4.66
4.66
4.65
4.65
4.65
4.65
4.65
4.64
4.64
4.64
4.63
4.63
4.63
4.63
4.63
4.62
4.62
4.61
4.61
4.61
4.6
4.6
4.6
4.59
4.59
4.58
4.58
4.58
4.58
4.58
4.57
4.57
4.57
4.57
4.57
4.57
4.56
4.56
4.56
4.56
4.55
4.55
4.55
4.54
4.54
4.54
4.52
4.52
4.52
4.52
4.52
4.51
4.5
4.5
4.49
4.49
4.48
4.47
4.47
4.47
4.47
4.47
4.47
4.46
4.46
4.46
4.46
4.45
4.44
4.44
4.44
4.44
4.44
4.44
4.43
4.43
4.43
4.43
4.42
4.42
4.42
4.41
4.41
4.4
4.4
4.39
4.39
4.39
4.39
4.39
4.38
4.38
4.38
4.38
4.36
4.36
4.36
4.36
4.36
4.36
4.35
4.35
4.35
4.35
4.35
4.35
4.35
4.33
4.33
4.33
4.33
4.33
4.32
4.32
4.32
4.32
4.31
4.31
4.31
4.3
4.3
4.3
4.3
4.29
4.29
4.28
4.28
4.28
4.27
4.27
4.26
4.26
4.25
4.25
4.24
4.24
4.23
4.23
4.22
4.22
4.22
4.21
4.21
4.21
4.2
4.2
4.2
4.2
4.19
4.19
4.19
4.19
4.17
4.17
4.16
4.16
4.16
4.15
4.15
4.15
4.15
4.14
4.14
4.13
4.13
4.13
4.13
4.13
4.13
4.13
4.12
4.12
4.12
4.12
4.11
4.11
4.11
4.11
4.11
4.1
4.1
4.1
4.1
4.1
4.1
4.09
4.09
4.09
4.09
4.09
4.09
4.09
4.09
4.08
4.08
4.08
4.08
4.08
4.08
4.07
4.07
4.07
4.07
4.07
4.07
4.07
4.07
4.07
4.06
4.06
4.06
4.06
4.05
4.04
4.04
4.04
4.03
4.03
4.03
4.03
4.03
4.02
4.02
4.02
4.02
4.02
4.02
4.01
4.01
4
4
4
4
3.99
3.99
3.98
3.98
3.98
3.98
3.98
3.98
3.97
3.97
3.97
3.96
3.96
3.95
3.95
3.95
3.95
3.95
3.94
3.94
3.94
3.94
3.94
3.93
3.93
3.93
3.93
3.93
3.93
3.92
3.91
3.91
3.91
3.91
3.91
3.91
3.9
3.9
3.9
3.89
3.88
3.88
3.88
3.88
3.88
3.87
3.87
3.87
3.87
3.87
3.86
3.86
3.85
3.85
3.84
3.84
3.84
3.84
3.84
3.83
3.83
3.83
3.83
3.83
3.82
3.82
3.82
3.82
3.82
3.82
3.82
3.81
3.81
3.81
3.8
3.8
3.79
3.79
3.79
3.79
3.78
3.78
3.78
3.78
3.78
3.78
3.78
3.78
3.77
3.77
3.77
3.77
3.77
3.77
3.77
3.77
3.77
3.76
3.76
3.76
3.76
3.75
3.75
3.75
3.75
3.75
3.74
3.74
3.74
3.74
3.74
3.73
3.73
3.73
3.73
3.73
3.73
3.72
3.71
3.71
3.71
3.71
3.71
3.71
3.71
3.7
3.7
3.7
3.69
3.69
3.69
3.68
3.68
3.68
3.68
3.68
3.67
3.67
3.67
3.67
3.67
3.67
3.67
3.67
3.66
3.66
3.66
3.66
3.66
3.66
3.66
3.65
3.65
3.65
3.65
3.65
3.65
3.65
3.65
3.64
3.64
3.64
3.64
3.64
3.64
3.64
3.63
3.63
3.63
3.63
3.63
3.62
3.62
3.62
3.61
3.61
3.61
3.6
3.6
3.6
3.6
3.59
3.59
3.59
3.59
3.58
3.58
3.58
3.58
3.58
3.58
3.58
3.58
3.58
3.58
3.57
3.57
3.57
3.57
3.57
3.57
3.57
3.57
3.56
3.56
3.56
3.56
3.56
3.56
3.55
3.55
3.55
3.55
3.55
3.55
3.55
3.55
3.55
3.55
3.55
3.54
3.54
3.54
3.54
3.54
3.54
3.54
3.54
3.54
3.53
3.53
3.53
3.53
3.53
3.53
3.53
3.52
3.52
3.52
3.52
3.51
3.51
3.51
3.51
3.51
3.5
3.5
3.5
3.5
3.5
3.5
3.5
3.5
3.49
3.49
3.49
3.49
3.49
3.49
3.49
3.49
3.49
3.49
3.49
3.48
3.48
3.48
3.48
3.48
3.48
3.48
3.48
3.48
3.47
3.47
3.47
3.47
3.47
3.46
3.46
3.46
3.46
3.46
3.46
3.46
3.46
3.45
3.45
3.45
3.45
3.45
3.45
3.44
3.44
3.43
3.43
3.43
3.43
3.43
3.43
3.42
3.42
3.42
3.42
3.42
3.42
3.42
3.42
3.42
3.41
3.41
3.41
3.41
3.41
3.41
3.41
3.41
3.41
3.41
3.4
3.4
3.4
3.4
3.4
3.4
3.4
3.4
3.4
3.39
3.39
3.39
3.39
3.39
3.39
3.39
3.39
3.39
6.954925199
3.38
3.38
3.38
3.38
3.38
3.38
3.38
3.37
3.37
3.37
3.37
3.37
3.37
3.37
3.37
3.37
3.36
3.36
3.36
3.36
3.36
3.36
3.36
3.35
3.35
3.35
3.35
3.35
3.35
3.34
3.34
3.34
3.34
3.34
3.34
3.33
3.33
3.33
3.33
3.33
3.33
3.33
3.33
3.33
3.33
3.33
3.33
3.33
3.32
3.32
3.32
3.31
3.31
3.31
3.31
3.31
3.3
3.3
3.3
3.3
3.3
3.3
3.3
3.3
3.3
3.29
3.29
3.29
3.29
3.29
3.29
3.29
3.29
3.29
3.29
3.28
3.28
3.28
3.28
3.28
3.28
3.27
3.27
3.27
3.27
3.27
3.27
3.27
3.27
3.26
3.26
3.26
3.26
3.26
3.26
3.26
3.26
3.26
3.26
3.25
3.25
3.25
3.25
3.25
3.24
3.24
3.24
3.24
3.24
3.24
3.23
3.23
3.23
3.23
3.22
3.22
3.22
3.22
3.22
3.22
3.22
3.22
3.21
3.21
3.21
3.21
3.21
3.21
3.21
3.21
3.2
3.2
3.2
3.2
3.2
3.2
3.2
3.2
3.2
3.19
3.19
3.19
3.19
3.19
3.19
3.18
3.18
3.18
3.18
3.18
3.18
3.17
3.17
3.17
3.17
3.17
3.17
3.17
3.17
3.17
3.16
3.16
3.16
3.16
3.16
3.16
3.16
3.16
3.16
3.16
3.16
3.16
3.16
3.16
3.15
3.15
3.15
3.15
3.15
3.15
3.15
3.14
3.14
3.14
3.14
3.14
3.14
3.14
3.14
3.14
3.14
3.14
3.14
3.13
3.13
3.13
3.13
3.13
3.13
3.13
3.13
3.12
3.12
3.12
3.12
3.12
3.12
3.12
3.12
3.12
3.11
3.11
3.11
3.1
3.1
3.1
3.1
3.1
3.1
3.09
3.09
3.09
3.08
3.08
3.08
3.07
3.07
3.07
3.07
3.06
3.06
3.06
3.06
3.06
3.06
3.06
3.06
3.06
3.05
3.05
3.05
3.05
3.05
3.05
3.04
3.04
3.04
3.04
3.04
3.04
3.04
3.04
3.03
3.03
3.03
3.03
3.03
3.03
3.02
3.02
3.02
3.02
3.01
3.01
3.01
3.01
3.01
3.01
3.01
3.01
3.01
3
3
3
3
2.99
2.99
2.98
2.98
2.98
2.98
2.98
2.98
2.98
2.97
2.97
2.97
2.97
2.97
2.97
2.97
2.97
2.97
2.97
2.97
2.97
2.96
2.96
2.96
2.96
2.96
2.96
2.96
2.96
2.95
2.95
2.95
2.95
2.95
2.95
2.94
2.94
2.94
2.94
2.94
2.94
2.94
2.94
2.94
2.94
2.94
2.93
2.93
2.93
2.93
2.93
2.93
2.93
2.93
2.93
2.92
2.92
2.92
2.92
2.92
2.92
2.92
2.92
2.92
2.92
2.92
2.92
2.91
2.91
2.91
2.91
2.91
2.91
2.91
2.91
2.9
2.9
2.9
2.9
2.9
2.9
2.9
2.89
2.89
2.89
2.89
2.89
2.89
2.89
2.89
2.89
2.89
2.89
2.89
2.89
2.89
2.88
2.88
2.88
2.88
2.88
2.88
2.88
2.88
2.88
2.88
2.88
2.88
2.88
2.88
2.88
2.88
2.88
2.87
2.87
2.87
2.87
2.87
2.87
2.87
2.87
2.87
2.86
2.86
2.86
2.86
2.86
2.86
2.86
2.86
2.86
2.86
2.86
2.86
2.86
2.86
2.86
2.85
2.85
2.85
2.85
2.85
2.85
2.85
2.85
2.85
2.85
2.85
2.85
2.85
2.85
2.85
2.84
2.84
2.84
2.84
2.84
2.84
2.84
2.83
2.83
2.83
2.83
2.83
2.83
2.83
2.83
2.83
2.83
2.82
2.82
2.82
2.82
2.82
2.82
2.82
2.82
2.82
2.82
2.82
2.82
2.82
2.81
2.81
2.81
2.81
2.81
2.81
2.81
2.81
2.81
2.81
2.81
2.81
2.81
2.81
2.8
2.8
2.8
2.8
2.8
2.8
2.8
2.8
2.8
2.8
2.8
2.79
2.79
2.79
2.79
2.79
2.79
2.79
2.79
2.79
2.79
2.79
2.79
2.79
2.79
2.79
2.78
2.78
2.78
2.78
2.78
2.78
2.78
2.78
2.78
2.78
2.77
2.77
2.77
2.77
2.77
2.77
2.77
2.77
2.77
2.77
2.77
2.77
2.77
2.76
2.76
2.76
2.76
2.76
2.76
2.76
2.76
2.76
2.75
2.75
2.75
2.75
2.75
2.75
2.75
2.75
2.75
2.74
2.74
2.74
2.74
2.74
2.74
2.74
2.74
2.74
2.74
2.74
2.74
2.74
2.74
2.73
2.73
2.73
2.73
2.73
2.73
2.73
2.73
2.73
2.73
2.73
2.73
2.73
2.73
2.73
2.73
2.72
2.72
2.72
2.72
2.72
2.72
2.72
2.72
2.71
2.71
2.71
2.71
2.71
2.71
2.71
2.71
2.71
2.71
2.7
2.7
2.7
2.7
2.7
2.7
2.7
2.7
2.7
2.7
2.7
2.69
2.69
2.69
2.69
2.69
2.69
2.69
2.69
2.69
2.69
2.68
2.68
2.68
2.68
2.68
2.68
2.68
2.68
2.68
2.68
2.68
2.68
2.68
2.68
2.68
2.68
2.67
2.67
2.67
2.67
2.67
2.67
2.67
2.67
2.67
2.67
2.67
2.67
2.66
2.66
2.66
2.66
2.66
2.66
2.66
2.66
2.66
2.65
2.65
2.65
2.65
2.65
2.65
2.65
2.65
2.65
2.65
2.65
2.65
2.65
2.64
2.64
2.64
2.64
2.64
2.64
2.64
2.64
2.63
2.63
2.63
2.63
2.63
2.63
2.62
2.62
2.62
2.62
2.62
2.62
2.62
2.62
2.62
2.62
2.61
2.61
2.61
2.61
2.61
2.61
2.61
2.61
2.61
2.61
2.61
2.61
2.61
2.61
2.61
2.6
2.6
2.6
2.6
2.6
2.6
2.6
2.59
2.59
2.59
2.59
2.59
2.59
2.59
2.59
2.59
2.59
2.59
2.59
2.59
2.59
2.59
2.59
2.58
2.58
2.58
2.58
2.58
2.58
2.58
2.58
2.58
2.58
2.58
2.57
2.57
2.57
2.57
2.57
2.57
2.57
2.57
2.57
2.57
2.57
2.57
2.56
2.56
2.56
2.56
2.56
2.56
2.56
2.56
2.56
2.56
2.56
2.56
2.56
2.56
2.55
2.55
2.55
2.55
2.55
2.55
2.55
2.55
2.55
2.55
2.55
2.54
2.54
2.54
2.54
2.54
2.54
2.53
2.53
2.53
2.53
2.53
2.53
2.53
2.53
2.52
2.52
2.52
2.52
2.52
2.52
2.52
2.52
2.52
2.52
2.52
2.52
2.52
2.52
2.51
2.51
2.51
2.51
2.51
2.51
2.51
2.51
2.51
2.51
2.51
2.51
2.51
2.51
2.5
2.5
2.5
2.5
2.5
2.5
2.5
2.49
2.49
2.49
2.49
2.49
2.49
2.49
2.49
2.49
2.48
2.48
2.48
2.48
2.48
2.48
2.48
2.48
2.48
2.48
2.48
2.48
2.48
2.48
2.48
2.48
2.47
2.47
2.47
2.47
2.47
2.47
2.47
2.47
2.47
2.46
2.46
2.46
2.46
2.46
2.46
2.46
2.46
2.46
2.46
2.46
2.46
2.46
2.46
2.46
2.46
2.45
2.45
2.45
2.45
2.45
2.44
2.44
2.44
2.44
2.44
2.44
2.44
2.44
2.44
2.43
2.43
2.43
2.43
2.43
2.43
2.43
2.43
2.43
2.43
2.43
2.43
2.43
2.43
2.43
2.43
2.42
2.42
2.42
2.42
2.42
2.42
2.42
2.42
2.42
2.42
2.42
2.42
2.42
2.42
2.42
2.42
2.41
2.41
2.41
2.41
2.41
2.41
2.41
2.41
2.41
2.41
2.41
2.4
2.4
2.4
2.4
2.4
2.4
2.4
2.4
2.4
2.4
2.4
2.4
2.4
2.4
2.4
2.39
2.39
2.39
2.39
2.39
2.39
2.39
2.39
2.39
2.39
2.39
2.39
2.39
2.39
2.38
2.38
2.38
2.38
2.38
2.38
2.38
2.38
2.38
2.38
2.38
2.38
2.38
2.38
2.38
2.38
2.38
2.38
2.38
2.38
2.38
2.38
2.38
2.38
2.38
2.37
2.37
2.37
2.37
2.37
2.37
2.37
2.37
2.37
2.37
2.37
2.37
2.37
2.37
2.37
2.37
2.36
2.36
2.36
2.36
2.36
2.36
2.36
2.36
2.36
2.36
2.36
2.36
2.36
2.36
2.36
2.36
2.36
2.36
2.36
2.35
2.35
2.35
2.35
2.35
2.35
2.35
2.35
2.35
2.35
2.35
2.35
2.35
2.35
2.35
2.35
2.35
2.35
2.34
2.34
2.34
2.34
2.34
2.34
2.34
2.34
2.34
2.34
2.34
2.34
2.34
2.34
2.34
2.33
2.33
2.33
2.33
2.33
2.33
2.33
2.33
2.33
2.33
2.32
2.32
2.32
2.32
2.32
2.32
2.32
2.32
2.32
2.32
2.32
2.32
2.32
2.31
2.31
2.31
2.31
2.31
2.31
2.31
2.31
2.31
2.3
2.3
2.3
2.3
2.3
2.3
2.3
2.3
2.3
2.3
2.3
2.3
2.3
2.3
2.29
2.29
2.29
2.29
2.29
2.29
2.29
2.29
2.29
2.29
2.29
2.29
2.29
2.28
2.28
2.28
2.28
2.28
2.28
2.28
2.28
2.28
2.28
2.28
2.28
2.27
2.27
2.27
2.27
2.27
2.27
2.27
2.27
2.27
2.27
2.26
2.26
2.26
2.26
2.26
2.26
2.26
2.26
2.26
2.26
2.26
2.26
2.26
2.26
2.26
2.26
2.26
2.26
2.26
2.26
2.26
2.26
2.25
2.25
2.25
2.25
2.25
2.25
2.25
2.25
2.25
2.25
2.25
2.25
2.24
2.24
2.24
2.24
2.24
2.24
2.24
2.24
2.24
2.24
2.24
2.24
2.24
2.24
2.24
2.24
2.24
2.24
2.23
2.23
2.23
2.23
2.23
2.23
2.23
2.23
2.23
2.23
2.23
2.23
2.23
2.23
2.23
2.22
2.22
2.22
2.22
2.22
2.22
2.22
2.22
2.22
2.22
2.22
2.21
2.21
2.21
2.21
2.21
2.21
2.21
2.21
2.21
2.21
2.21
2.21
2.21
2.21
2.21
2.21
2.21
2.21
2.21
2.2
2.2
2.2
2.2
2.2
2.2
2.2
2.2
2.2
2.2
2.2
2.2
2.2
2.2
2.2
2.2
2.2
2.2
2.2
2.2
2.2
2.19
2.19
2.19
2.19
2.19
2.19
2.19
2.19
2.19
2.19
2.19
2.19
2.18
2.18
2.18
2.18
2.18
2.18
2.18
2.18
2.17
2.17
2.17
2.17
2.17
2.17
2.17
2.17
2.17
2.17
2.17
2.17
2.16
2.16
2.16
2.16
2.16
2.16
2.16
2.16
2.16
2.16
2.16
2.16
2.16
2.16
2.16
2.16
2.16
2.16
2.15
2.15
2.15
2.15
2.15
2.15
2.15
2.15
2.15
2.15
2.15
2.15
2.15
2.15
2.14
2.14
2.14
2.14
2.14
2.14
2.14
2.14
2.14
2.14
2.14
2.14
2.14
2.14
2.14
2.13
2.13
2.13
2.13
2.13
2.13
2.13
2.13
2.13
2.13
2.13
2.13
2.13
2.13
2.13
2.13
2.13
2.12
2.12
2.12
2.12
2.12
2.12
2.11
2.11
2.11
2.11
2.11
2.11
2.11
2.11
2.11
2.11
2.11
2.11
2.11
2.11
2.11
2.11
2.11
2.11
2.11
2.11
2.11
2.11
2.1
2.1
2.1
2.1
2.1
2.1
2.1
2.1
2.1
4.557601552
2.09
2.09
2.09
2.09
2.09
2.09
2.09
2.09
2.09
2.09
2.09
2.09
2.09
2.09
2.08
2.08
2.08
2.08
2.08
2.08
2.08
2.08
2.08
2.08
2.08
2.08
2.08
2.08
2.08
2.07
2.07
2.07
2.07
2.07
2.07
2.07
2.07
2.07
2.07
2.07
2.07
2.07
2.07
2.07
2.07
2.07
2.07
2.07
2.07
2.07
2.07
2.07
2.07
2.06
2.06
2.06
2.06
2.06
2.06
2.06
2.06
2.06
2.06
2.06
2.06
2.06
2.06
2.06
2.06
2.06
2.06
2.06
2.06
2.06
2.06
2.05
2.05
2.05
2.05
2.05
2.05
2.05
2.05
2.05
2.05
2.04
2.04
2.04
2.04
2.04
2.04
2.04
2.04
2.04
2.04
2.04
2.04
2.04
2.04
2.04
2.04
2.04
2.03
2.03
2.03
2.03
2.03
2.03
2.03
2.03
2.03
2.02
2.02
2.02
2.02
2.02
2.02
2.02
2.02
2.02
2.02
2.02
2.02
2.02
2.02
2.02
2.02
2.02
2.02
2.02
2.02
2.02
2.02
2.02
2.02
2.01
2.01
2.01
2.01
2.01
2.01
2.01
2.01
2.01
2.01
2.01
2.01
2.01
2.01
2.01
2.01
2.01
2
2
2
2
2
2
2
2
2
2
2
2
1.99
1.99
1.99
1.99
1.99
1.99
1.99
1.99
1.99
1.99
1.99
1.99
1.99
1.99
1.99
1.99
1.99
1.99
1.98
1.98
1.98
1.98
1.98
1.98
1.98
1.98
1.98
1.98
1.98
1.98
1.98
1.98
1.98
1.98
1.98
1.97
1.97
1.97
1.97
1.97
1.97
1.97
1.97
1.97
1.97
1.97
1.97
1.97
1.97
1.97
1.97
1.97
1.96
1.96
1.96
1.96
1.96
1.96
1.96
1.96
1.96
1.96
1.96
1.96
1.96
1.96
1.96
1.96
1.96
1.96
1.96
1.96
1.95
1.95
1.95
1.95
1.95
1.95
1.95
1.95
1.95
1.95
1.95
1.95
1.95
1.95
1.95
1.95
1.94
1.94
1.94
1.94
1.94
1.94
1.94
1.94
1.94
1.94
1.94
1.94
1.94
1.94
1.94
1.94
1.93
1.93
1.93
1.93
1.93
1.93
1.93
1.93
1.93
1.93
1.93
1.93
1.93
1.93
1.93
1.93
1.93
1.92
1.92
1.92
1.92
1.92
1.92
1.92
1.92
1.92
1.92
1.92
1.92
1.92
1.92
1.92
1.92
1.91
1.91
1.91
1.91
1.91
1.91
1.91
1.91
1.91
1.91
1.91
1.91
1.91
1.91
1.91
1.91
1.9
1.9
1.9
1.9
1.9
1.9
1.9
1.9
1.9
1.9
1.9
1.9
1.9
1.9
1.9
1.9
1.9
1.9
1.9
1.9
1.9
1.9
1.9
1.89
1.89
1.89
1.89
1.89
1.89
1.89
1.89
1.89
1.89
1.89
1.89
1.89
1.88
1.88
1.88
1.88
1.88
1.88
1.88
1.88
1.88
1.88
1.88
1.88
1.88
1.88
1.87
1.87
1.87
1.87
1.87
1.87
1.87
1.87
1.87
1.87
1.87
1.87
1.87
1.87
1.87
1.86
1.86
1.86
1.86
1.86
1.86
1.86
1.86
1.86
1.86
1.86
1.86
1.86
1.86
1.86
1.86
1.86
1.86
1.85
1.85
1.85
1.85
1.85
1.85
1.85
1.85
1.85
1.85
1.85
1.85
1.85
1.85
1.85
1.85
1.85
1.85
1.85
1.85
1.85
1.85
1.85
1.85
1.84
1.84
1.84
1.84
1.84
1.84
1.84
1.84
1.84
1.84
1.84
1.84
1.84
1.84
1.84
1.84
1.84
1.83
1.83
1.83
1.83
1.83
1.83
1.83
1.83
1.83
1.83
1.83
1.83
1.83
1.83
1.83
1.83
1.83
1.83
1.82
1.82
1.82
1.82
1.82
1.82
1.82
1.82
1.82
1.82
1.82
1.82
1.82
1.82
1.82
1.82
1.82
1.82
1.82
1.82
1.82
1.82
1.82
1.82
1.82
1.81
1.81
1.81
1.81
1.81
1.81
1.81
1.81
1.81
1.81
1.81
1.8
1.8
1.8
1.8
1.8
1.8
1.8
1.8
1.8
1.8
1.8
1.8
1.8
1.8
1.8
1.8
1.8
1.8
1.79
1.79
1.79
1.79
1.79
1.79
1.79
1.79
1.79
1.79
1.79
1.79
1.79
1.79
1.79
1.79
1.78
1.78
1.78
1.78
1.78
1.78
1.78
1.77
1.77
1.77
1.77
1.77
1.77
1.77
1.77
1.77
1.77
1.77
1.77
1.77
1.77
1.77
1.77
1.77
1.77
1.77
1.77
1.77
1.77
1.77
1.76
1.76
1.76
1.76
1.76
1.76
1.76
1.76
1.76
1.76
1.76
1.76
1.76
1.76
1.76
1.75
1.75
1.75
1.75
1.75
1.75
1.75
1.75
1.75
1.75
1.75
1.75
1.75
1.75
1.75
1.75
1.75
1.75
1.75
1.75
1.74
1.74
1.74
1.74
1.74
1.74
1.74
1.74
1.74
1.74
1.74
1.74
1.74
1.73
1.73
1.73
1.73
1.73
1.73
1.73
1.73
1.73
1.73
1.73
1.73
1.73
1.73
1.73
1.73
1.73
1.73
1.73
1.73
1.73
1.72
1.72
1.72
1.72
1.72
1.72
1.72
1.72
1.72
1.72
1.72
1.72
1.72
1.72
1.72
1.72
1.71
1.71
1.71
1.71
1.71
1.71
1.71
1.71
1.71
1.71
1.71
1.71
1.71
1.71
1.71
1.71
1.71
1.71
1.71
1.71
1.71
1.7
1.7
1.7
1.7
1.7
1.7
1.7
1.7
1.7
1.7
1.69
1.69
1.69
1.69
1.69
1.69
1.69
1.69
1.69
1.69
1.69
1.69
1.69
1.69
1.69
1.69
1.69
1.69
1.69
1.68
1.68
1.68
1.68
1.68
1.68
1.68
1.68
1.68
1.68
1.68
1.68
1.68
1.68
1.68
1.68
1.68
1.67
1.67
1.67
1.67
1.67
1.67
1.67
1.67
1.67
1.67
1.67
1.67
1.67
1.67
1.67
1.67
1.67
1.67
1.67
1.67
1.67
1.67
1.67
1.67
1.67
1.67
1.67
1.67
1.67
1.67
1.67
1.66
1.66
1.66
1.66
1.66
1.66
1.66
1.66
1.66
1.66
1.66
1.66
1.66
1.65
1.65
1.65
1.65
1.65
1.65
1.65
1.65
1.65
1.65
1.65
1.65
1.65
1.65
1.65
1.65
1.65
1.65
1.65
1.65
1.65
1.65
1.65
1.65
1.65
1.65
1.65
1.65
1.65
1.64
1.64
1.64
1.64
1.64
1.64
1.64
1.64
1.64
1.64
1.64
1.64
1.64
1.64
1.64
1.64
1.64
1.64
1.64
1.64
1.64
1.64
1.64
1.63
1.63
1.63
1.63
1.63
1.63
1.63
1.63
1.63
1.63
1.63
1.63
1.63
1.63
1.63
1.63
1.63
1.63
1.63
1.63
1.63
1.63
1.63
1.63
1.63
1.63
1.63
1.63
1.63
1.62
1.62
1.62
1.62
1.62
1.62
1.62
1.62
1.62
1.62
1.62
1.62
1.62
1.62
1.62
1.62
1.62
1.62
1.62
1.61
1.61
1.61
1.61
1.61
1.61
1.61
1.61
1.61
1.61
1.61
1.61
1.61
1.61
1.61
1.61
1.61
1.61
1.61
1.61
1.61
1.61
1.61
1.61
1.61
1.6
1.6
1.6
1.6
1.6
1.6
1.6
1.6
1.6
1.6
1.6
1.6
1.6
1.6
1.6
1.6
1.6
1.6
1.6
1.6
1.6
1.6
1.6
1.6
1.6
1.6
1.59
1.59
1.59
1.59
1.59
1.59
1.59
1.59
1.59
1.59
1.59
1.59
1.59
1.59
1.59
1.59
1.59
1.59
1.59
1.59
1.58
1.58
1.58
1.58
1.58
1.58
1.58
1.58
1.58
1.58
1.58
1.58
1.58
1.58
1.58
1.58
1.58
1.57
1.57
1.57
1.57
1.57
1.57
1.57
1.57
1.57
1.57
1.57
1.57
1.57
1.57
1.57
1.57
1.57
1.57
1.57
1.57
1.57
1.57
1.57
1.57
1.57
1.57
1.56
1.56
1.56
1.56
1.56
1.56
1.56
1.56
1.56
1.56
1.56
1.56
1.56
1.56
1.56
1.56
1.56
1.56
1.56
1.56
1.56
1.56
1.56
1.55
1.55
1.55
1.55
1.55
1.55
1.55
1.55
1.55
1.55
1.55
1.55
1.55
1.55
1.55
1.55
1.55
1.55
1.55
1.55
1.55
1.55
1.55
1.55
1.55
1.55
1.55
1.55
1.55
1.55
1.55
1.54
1.54
1.54
1.54
1.54
1.54
1.54
1.54
1.54
1.54
1.54
1.54
1.54
1.54
1.54
1.53
1.53
1.53
1.53
1.53
1.53
1.53
1.53
1.53
1.53
1.53
1.53
1.53
1.53
1.53
1.53
1.53
1.53
1.52
1.52
1.52
1.52
1.52
1.52
1.52
1.52
1.52
1.52
1.52
1.52
1.52
1.52
1.52
1.52
1.52
1.52
1.52
1.52
1.52
1.52
1.52
1.52
1.52
1.52
1.51
1.51
1.51
1.51
1.51
1.51
1.51
1.51
1.51
1.51
1.51
1.51
1.51
1.51
1.51
1.51
1.5
1.5
1.5
1.5
1.5
1.5
1.5
1.5
1.5
1.5
1.5
1.5
1.5
1.5
1.5
1.5
1.5
1.5
1.5
1.5
1.5
1.5
1.5
1.49
1.49
1.49
1.49
1.49
1.49
1.49
1.49
1.49
1.49
1.49
1.49
1.49
1.48
1.48
1.48
1.48
1.48
1.48
1.48
1.48
1.48
1.48
1.48
1.48
1.48
1.48
1.48
1.48
1.48
1.48
1.48
1.48
1.48
1.48
1.48
1.48
1.47
1.47
1.47
1.47
1.47
1.47
1.47
1.47
1.47
1.47
1.47
1.47
1.47
1.47
1.47
1.47
1.47
1.47
1.47
1.47
1.47
1.47
1.47
1.47
1.47
1.47
1.47
1.46
1.46
1.46
1.46
1.46
1.46
1.46
1.46
1.46
1.46
1.46
1.46
1.46
1.46
1.46
1.46
1.46
1.45
1.45
1.45
1.45
1.45
1.45
1.45
1.45
1.45
1.45
1.45
1.45
1.44
1.44
1.44
1.44
1.44
1.44
1.44
1.44
1.44
1.44
1.44
1.44
1.44
1.44
1.44
1.44
1.44
1.44
1.44
1.43
1.43
1.43
1.43
1.43
1.43
1.43
1.43
1.43
1.43
1.43
1.43
1.43
1.43
1.43
1.43
1.42
1.42
1.42
1.42
1.42
1.42
1.42
1.42
1.42
1.42
1.42
1.42
1.42
1.42
1.42
1.42
1.42
1.42
1.42
1.42
1.42
1.42
1.42
1.42
1.42
1.42
1.42
1.42
1.42
1.41
1.41
1.41
1.41
1.41
1.41
1.41
1.41
1.41
1.41
1.41
1.41
1.41
1.41
1.41
1.41
1.41
1.41
1.41
1.41
1.41
1.41
1.41
1.41
1.41
1.4
1.4
1.4
1.4
1.4
1.4
1.4
1.4
1.4
1.4
1.4
1.4
1.4
1.4
1.4
1.4
1.4
1.4
1.4
1.4
1.4
1.4
1.4
1.39
1.39
1.39
1.39
1.39
1.39
1.39
1.39
1.39
1.39
1.39
1.39
1.39
1.39
1.39
1.39
1.39
1.39
1.39
1.38
1.38
1.38
1.38
1.38
1.38
1.38
1.38
1.38
1.38
1.38
1.38
1.38
1.38
1.38
1.38
1.38
1.38
1.38
1.38
1.38
1.38
1.38
1.38
1.38
1.38
1.38
1.38
1.37
1.37
1.37
1.37
1.37
1.37
1.37
1.37
1.37
1.37
1.37
1.37
1.37
1.37
1.37
1.37
1.37
1.37
1.37
1.37
1.37
1.37
1.37
1.37
1.36
1.36
1.36
1.36
1.36
1.36
1.36
1.36
1.36
1.36
1.36
1.36
1.36
1.36
1.36
1.36
1.36
1.36
1.36
1.36
1.36
1.36
1.36
1.36
1.36
1.36
2.48
1.35
1.35
1.35
1.35
1.35
1.35
1.35
1.35
1.35
1.35
1.35
1.35
1.35
1.35
1.35
1.35
1.35
1.35
1.35
1.35
1.35
1.35
1.35
1.35
1.34
1.34
1.34
1.34
1.34
1.34
1.34
1.34
1.34
1.34
1.34
1.34
1.34
1.34
1.33
1.33
1.33
1.33
1.33
1.33
1.33
1.33
1.33
1.33
1.33
1.33
1.33
1.33
1.33
1.33
1.33
1.33
1.33
1.33
1.33
1.33
1.33
1.33
1.33
1.33
1.33
1.33
1.33
1.33
1.33
1.33
1.33
1.32
1.32
1.32
1.32
1.32
1.32
1.32
1.32
1.32
1.32
1.32
1.32
1.32
1.32
1.32
1.32
1.32
1.32
1.31
1.31
1.31
1.31
1.31
1.31
1.31
1.31
1.31
1.31
1.31
1.31
1.31
1.31
1.31
1.31
1.31
1.31
1.31
1.31
1.31
1.3
1.3
1.3
1.3
1.3
1.3
1.3
1.3
1.3
1.3
1.3
1.3
1.3
1.3
1.3
1.3
1.3
1.3
1.3
1.3
1.29
1.29
1.29
1.29
1.29
1.29
1.29
1.29
1.29
1.29
1.29
1.29
1.29
1.29
1.29
1.29
1.29
1.29
1.29
1.29
1.29
1.29
1.29
1.29
1.28
1.28
1.28
1.28
1.28
1.28
1.28
1.28
1.28
1.28
1.28
1.28
1.28
1.28
1.28
1.28
1.28
1.28
1.28
1.28
1.28
1.27
1.27
1.27
1.27
1.27
1.27
1.27
1.27
1.27
1.27
1.27
1.27
1.27
1.27
1.27
1.27
1.27
1.27
1.27
1.27
1.27
1.27
1.27
1.27
1.27
1.27
1.26
1.26
1.26
1.26
1.26
1.26
1.26
1.26
1.26
1.26
1.26
1.26
1.26
1.26
1.26
1.26
1.26
1.26
1.26
1.26
1.26
1.26
1.26
1.26
1.26
1.26
1.26
1.25
1.25
1.25
1.25
1.25
1.25
1.25
1.25
1.25
1.25
1.25
1.25
1.25
1.25
1.25
1.25
1.25
1.25
1.25
1.25
1.25
1.25
1.25
1.25
1.25
1.25
1.25
1.25
1.24
1.24
1.24
1.24
1.24
1.24
1.24
1.24
1.24
1.24
1.24
1.24
1.24
1.24
1.24
1.24
1.24
1.24
1.24
1.24
1.24
1.24
1.24
1.23
1.23
1.23
1.23
1.23
1.23
1.23
1.23
1.23
1.23
1.23
1.23
1.23
1.23
1.23
1.23
1.23
1.23
1.23
1.23
1.23
1.23
1.22
1.22
1.22
1.22
1.22
1.22
1.22
1.22
1.22
1.22
1.22
1.22
1.22
1.22
1.22
1.22
1.22
1.22
1.22
1.22
1.22
1.22
1.22
1.22
1.22
1.22
1.22
1.22
1.22
1.22
1.22
1.21
1.21
1.21
1.21
1.21
1.21
1.21
1.21
1.21
1.21
1.21
1.21
1.21
1.21
1.21
1.21
1.21
1.21
1.21
1.21
1.21
1.21
1.21
1.21
1.21
1.2
1.2
1.2
1.2
1.2
1.2
1.2
1.2
1.2
1.2
1.2
1.2
1.2
1.2
1.2
1.2
1.2
1.2
1.2
1.2
1.2
1.2
1.2
1.2
1.2
1.2
1.2
1.19
1.19
1.19
1.19
1.19
1.19
1.19
1.19
1.19
1.19
1.19
1.19
1.19
1.19
1.19
1.18
1.18
1.18
1.18
1.18
1.18
1.18
1.18
1.18
1.18
1.18
1.18
1.18
1.18
1.18
1.18
1.18
1.18
1.18
1.18
1.18
1.18
1.18
1.18
1.18
1.18
1.18
1.18
1.18
1.18
1.18
1.18
1.18
1.17
1.17
1.17
1.17
1.17
1.17
1.17
1.17
1.17
1.17
1.17
1.17
1.17
1.17
1.17
1.17
1.17
1.17
1.17
1.17
1.17
1.17
1.17
1.17
1.16
1.16
1.16
1.16
1.16
1.16
1.16
1.16
1.16
1.16
1.16
1.16
1.16
1.16
1.16
1.16
1.16
1.16
1.16
1.16
1.16
1.16
1.16
1.16
1.15
1.15
1.15
1.15
1.15
1.15
1.15
1.15
1.15
1.15
1.15
1.15
1.15
1.15
1.15
1.15
1.15
1.15
1.15
1.15
1.15
1.15
1.15
1.15
1.15
1.15
1.15
1.15
1.14
1.14
1.14
1.14
1.14
1.14
1.14
1.14
1.14
1.14
1.14
1.14
1.14
1.14
1.14
1.14
1.14
1.14
1.14
1.14
1.14
1.14
1.14
1.14
1.14
1.14
1.13
1.13
1.13
1.13
1.13
1.13
1.13
1.13
1.13
1.13
1.13
1.13
1.13
1.13
1.13
1.13
1.13
1.13
1.13
1.13
1.13
1.12
1.12
1.12
1.12
1.12
1.12
1.12
1.12
1.12
1.12
1.12
1.12
1.12
1.12
1.12
1.12
1.12
1.12
1.12
1.12
1.12
1.12
1.12
1.12
1.11
1.11
1.11
1.11
1.11
1.11
1.11
1.11
1.11
1.11
1.11
1.11
1.11
1.11
1.11
1.11
1.11
1.11
1.11
1.11
1.11
1.11
1.11
1.11
1.1
1.1
1.1
1.1
1.1
1.1
1.1
1.1
1.1
1.1
1.1
1.1
1.1
1.1
1.1
1.1
1.1
1.1
1.1
1.1
1.1
1.09
1.09
1.09
1.09
1.09
1.09
1.09
1.09
1.09
1.09
1.09
1.09
1.09
1.09
1.09
1.09
1.09
1.09
1.09
1.09
1.09
1.09
1.09
1.09
1.09
1.09
1.09
1.08
1.08
1.08
1.08
1.08
1.08
1.08
1.08
1.08
1.08
1.08
1.08
1.08
1.08
1.08
1.08
1.08
1.08
1.08
1.08
1.08
1.08
1.08
1.07
1.07
1.07
1.07
1.07
1.07
1.07
1.07
1.07
1.07
1.07
1.07
1.07
1.07
1.07
1.07
1.07
1.07
1.07
1.07
1.07
1.07
1.07
1.07
1.07
1.07
1.07
1.07
1.07
1.06
1.06
1.06
1.06
1.06
1.06
1.06
1.06
1.06
1.06
1.06
1.06
1.06
1.06
1.06
1.06
1.06
1.06
1.06
1.06
1.06
1.06
1.06
1.06
1.06
1.06
1.06
1.06
1.05
1.05
1.05
1.05
1.05
1.05
1.05
1.05
1.05
1.05
1.05
1.05
1.05
1.05
1.05
1.05
1.05
1.05
1.05
1.05
1.05
1.05
1.05
1.05
1.05
1.05
1.05
1.04
1.04
1.04
1.04
1.04
1.04
1.04
1.04
1.04
1.04
1.04
1.04
1.04
1.04
1.04
1.04
1.04
1.04
1.04
1.04
1.04
1.04
1.04
1.04
1.04
1.04
1.04
1.04
1.04
1.04
1.04
1.04
1.04
1.03
1.03
1.03
1.03
1.03
1.03
1.03
1.03
1.03
1.03
1.03
1.03
1.03
1.03
1.03
1.03
1.03
1.03
1.03
1.03
1.03
1.03
1.03
1.03
1.02
1.02
1.02
1.02
1.02
1.02
1.02
1.02
1.02
1.02
1.02
1.02
1.02
1.02
1.02
1.02
1.02
1.02
1.02
1.02
1.02
1.02
1.01
1.01
1.01
1.01
1.01
1.01
1.01
1.01
1.01
1.01
1.01
1.01
1.01
1.01
1.01
1.01
1.01
1.01
1.01
1.01
1.01
1.01
1.01
1
1
1
1
1
1
1
1
1
1
1
1
1
1
1
1
1
1
1
1
1
1
1
1
1
1
1
1
1
1
1
1
1
1
1
1
1
1
1
1
1
1
1
1
1
0.99
0.99
0.99
0.99
0.99
0.99
0.99
0.99
0.99
0.99
0.99
0.99
0.99
0.99
0.99
0.99
0.99
0.99
0.98
0.98
0.98
0.98
0.98
0.98
0.98
0.98
0.98
0.98
0.98
0.98
0.98
0.98
0.98
0.98
0.98
0.98
0.98
0.98
0.98
0.98
0.98
0.98
0.98
0.98
0.98
0.98
0.98
0.98
0.98
0.98
0.97
0.97
0.97
0.97
0.97
0.97
0.97
0.97
0.97
0.97
0.97
0.97
0.97
0.97
0.97
0.97
0.97
0.97
0.97
0.97
0.96
0.96
0.96
0.96
0.96
0.96
0.96
0.96
0.96
0.96
0.96
0.96
0.96
0.96
0.96
0.96
0.96
0.96
0.96
0.96
0.96
0.96
0.96
0.96
0.96
0.96
0.96
0.96
0.95
0.95
0.95
0.95
0.95
0.95
0.95
0.95
0.95
0.95
0.95
0.95
0.95
0.95
0.95
0.95
0.95
0.95
0.95
0.95
0.95
0.94
0.94
0.94
0.94
0.94
0.94
0.94
0.94
0.94
0.94
0.94
0.94
0.94
0.94
0.94
0.94
0.94
0.94
0.94
0.94
0.94
0.94
0.94
0.94
0.93
0.93
0.93
0.93
0.93
0.93
0.93
0.93
0.93
0.93
0.93
0.93
0.93
0.93
0.93
0.93
0.93
0.93
0.93
0.93
0.93
0.93
0.93
0.93
0.93
0.93
0.93
0.93
0.93
0.92
0.92
0.92
0.92
0.92
0.92
0.92
0.92
0.92
0.92
0.92
0.92
0.92
0.92
0.92
0.92
0.92
0.92
0.92
0.92
0.92
0.92
0.92
0.92
0.92
0.92
0.92
0.92
0.92
0.92
0.92
0.92
0.92
0.92
0.92
0.92
0.92
0.92
0.92
0.91
0.91
0.91
0.91
0.91
0.91
0.91
0.91
0.91
0.91
0.91
0.91
0.91
0.91
0.91
0.91
0.91
0.91
0.91
0.91
0.91
0.91
0.91
0.91
0.91
0.91
0.91
0.91
0.9
0.9
0.9
0.9
0.9
0.9
0.9
0.9
0.9
0.9
0.9
0.9
0.9
0.9
0.9
0.9
0.9
0.9
0.9
0.9
0.9
0.9
0.9
0.9
0.9
0.9
0.89
0.89
0.89
0.89
0.89
0.89
0.89
0.89
0.89
0.89
0.89
0.89
0.89
0.89
0.89
0.89
0.89
0.89
0.89
0.89
0.89
0.89
0.89
0.89
0.89
0.89
0.89
0.89
0.89
0.89
0.88
0.88
0.88
0.88
0.88
0.88
0.88
0.88
0.88
0.88
0.88
0.88
0.88
0.88
0.88
0.88
0.88
0.88
0.88
0.88
0.88
0.88
0.88
0.88
0.88
0.88
0.88
0.88
0.88
0.88
0.88
0.88
0.88
0.88
0.88
0.88
0.88
0.88
0.88
0.88
0.88
0.88
0.88
0.88
0.87
0.87
0.87
0.87
0.87
0.87
0.87
0.87
0.87
0.87
0.87
0.87
0.87
0.87
0.87
0.87
0.87
0.87
0.87
0.87
0.87
0.87
0.87
0.87
0.87
0.87
0.87
0.87
0.87
0.87
0.86
0.86
0.86
0.86
0.86
0.86
0.86
0.86
0.86
0.86
0.86
0.86
0.86
0.86
0.86
0.86
0.86
0.86
0.86
0.86
0.86
0.86
0.86
0.86
0.86
0.86
0.86
0.86
0.86
0.86
0.86
0.85
0.85
0.85
0.85
0.85
0.85
0.85
0.85
0.85
0.85
0.85
0.85
0.85
0.85
0.85
0.85
0.85
0.85
0.85
0.85
0.85
0.85
0.85
0.85
0.85
0.85
0.85
0.85
0.85
0.85
0.85
0.85
0.85
0.84
0.84
0.84
0.84
0.84
0.84
0.84
0.84
0.84
0.84
0.84
0.84
0.84
0.84
0.84
0.84
0.84
0.84
0.84
0.84
0.84
0.84
0.84
0.83
0.83
0.83
0.83
0.83
0.83
0.83
0.83
0.83
0.83
0.83
0.83
0.83
0.83
0.83
0.83
0.83
0.83
0.83
0.83
0.83
0.83
0.83
0.83
0.83
0.83
0.83
0.83
0.82
0.82
0.82
0.82
0.82
0.82
0.82
0.82
0.82
0.82
0.82
0.82
0.82
0.82
0.82
0.82
0.82
0.82
0.82
0.82
0.82
0.82
0.82
0.82
0.82
0.82
0.82
0.82
0.82
0.82
0.82
0.81
0.81
0.81
0.81
0.81
0.81
0.81
0.81
0.81
0.81
0.81
0.81
0.81
0.81
0.81
0.81
0.81
0.81
0.81
0.81
0.81
0.81
0.81
0.81
0.81
0.81
0.81
0.81
0.81
0.81
0.81
0.81
0.8
0.8
0.8
0.8
0.8
0.8
0.8
0.8
0.8
0.8
0.8
0.8
0.8
0.8
0.8
0.8
0.8
0.8
0.8
0.8
0.8
0.8
0.8
0.8
0.8
0.8
0.79
0.79
0.79
0.79
0.79
0.79
0.79
0.79
0.79
0.79
0.79
0.79
0.79
0.79
0.79
0.79
0.79
0.79
0.79
0.79
0.79
0.79
0.79
0.79
0.79
0.79
0.78
0.78
0.78
0.78
0.78
0.78
0.78
0.78
0.78
0.78
0.78
0.78
0.78
0.78
0.78
0.78
0.78
0.78
0.78
0.78
0.78
0.78
0.78
0.78
0.78
0.78
0.77
0.77
0.77
0.77
0.77
0.77
0.77
0.77
0.77
0.77
0.77
0.77
0.77
0.77
0.77
0.77
0.77
0.77
0.77
0.77
0.77
0.77
0.77
0.77
0.77
0.76
0.76
0.76
0.76
0.76
0.76
0.76
0.76
0.76
0.76
0.76
0.76
0.76
0.76
0.76
0.76
0.76
0.76
0.76
0.76
0.76
0.76
0.76
0.76
0.76
0.76
0.76
0.76
0.76
0.76
0.76
0.76
0.76
0.76
0.76
0.76
0.76
0.76
0.76
0.76
0.76
0.76
0.76
0.75
0.75
0.75
0.75
0.75
0.75
0.75
0.75
0.75
0.75
0.75
0.75
0.75
0.75
0.75
0.75
0.75
0.75
0.75
0.75
0.75
0.74
0.74
0.74
0.74
0.74
0.74
0.74
0.74
0.74
0.74
0.74
0.74
0.74
0.74
0.74
0.74
0.74
0.74
0.74
0.74
0.74
0.74
0.74
0.74
0.74
0.74
0.74
0.74
0.73
0.73
0.73
0.73
0.73
0.73
0.73
0.73
0.73
0.73
0.73
0.73
0.73
0.73
0.73
0.73
0.73
0.73
0.73
0.73
0.73
0.73
0.73
0.73
0.73
0.73
0.73
0.73
0.73
0.73
0.73
0.73
0.73
0.72
0.72
0.72
0.72
0.72
0.72
0.72
0.72
0.72
0.72
0.72
0.72
0.72
0.72
0.72
0.72
0.72
0.72
0.72
0.72
0.72
0.72
0.72
0.72
0.72
0.72
0.72
0.72
0.72
0.72
0.72
0.72
0.72
0.72
0.72
0.72
0.71
0.71
0.71
0.71
0.71
0.71
0.71
0.71
0.71
0.71
0.71
0.71
0.71
0.71
0.71
0.71
0.71
0.71
0.71
0.71
0.71
0.71
0.71
0.71
0.71
0.71
0.71
0.71
0.71
0.71
0.71
0.71
0.71
0.71
0.71
0.71
0.71
0.71
0.71
0.71
0.71
0.7
0.7
0.7
0.7
0.7
0.7
0.7
0.7
0.7
0.7
0.7
0.7
0.7
0.7
0.7
0.7
0.7
0.7
0.7
0.7
0.7
0.7
0.7
0.7
0.7
0.7
0.7
0.7
0.7
0.7
0.7
0.69
0.69
0.69
0.69
0.69
0.69
0.69
0.69
0.69
0.69
0.69
0.69
0.69
0.69
0.69
0.69
0.69
0.69
0.69
0.69
0.69
0.69
0.69
0.69
0.69
0.69
0.69
0.69
0.69
0.69
0.69
0.69
0.69
0.69
0.68
0.68
0.68
0.68
0.68
0.68
0.68
0.68
0.68
0.68
0.68
0.68
0.68
0.68
0.68
0.68
0.68
0.68
0.68
0.68
0.68
0.68
0.68
0.68
0.68
0.68
0.68
0.68
0.68
0.68
0.68
0.68
0.68
0.67
0.67
0.67
0.67
0.67
0.67
0.67
0.67
0.67
0.67
0.67
0.67
0.67
0.67
0.67
0.67
0.67
0.67
0.67
0.67
0.67
0.67
0.67
0.67
0.67
0.67
0.67
0.67
0.67
0.67
0.67
0.67
0.67
0.67
0.66
0.66
0.66
0.66
0.66
0.66
0.66
0.66
0.66
0.66
0.66
0.66
0.66
0.66
0.66
0.66
0.66
0.66
0.66
0.66
0.66
0.66
0.65
0.65
0.65
0.65
0.65
0.65
0.65
0.65
0.65
0.65
0.65
0.65
0.65
0.65
0.65
0.65
0.65
0.65
0.65
0.65
0.65
0.65
0.65
0.65
0.65
0.65
0.65
0.65
0.65
0.65
0.64
0.64
0.64
0.64
0.64
0.64
0.64
0.64
0.64
0.64
0.64
0.64
0.64
0.64
0.64
0.64
0.64
0.64
0.64
0.64
0.64
0.64
0.64
0.64
0.64
0.64
0.64
0.64
0.64
0.63
0.63
0.63
0.63
0.63
0.63
0.63
0.63
0.63
0.63
0.63
0.63
0.63
0.63
0.63
0.63
0.63
0.63
0.63
0.63
0.63
0.63
0.63
0.63
0.63
0.63
0.63
0.63
0.63
0.63
0.63
0.63
0.63
0.63
0.63
0.63
0.63
0.63
0.63
0.63
0.63
0.63
0.63
0.63
0.62
0.62
0.62
0.62
0.62
0.62
0.62
0.62
0.62
0.62
0.62
0.62
0.62
0.62
0.62
0.62
0.62
0.62
0.62
0.62
0.62
0.62
0.62
0.62
0.62
0.62
0.62
0.62
0.62
0.62
0.62
0.61
0.61
0.61
0.61
0.61
0.61
0.61
0.61
0.61
0.61
0.61
0.61
0.61
0.61
0.61
0.61
0.61
0.61
0.61
0.61
0.61
0.61
0.61
0.61
0.61
0.6
0.6
0.6
0.6
0.6
0.6
0.6
0.6
0.6
0.6
0.6
0.6
0.6
0.6
0.6
0.6
0.6
0.6
0.6
0.6
0.6
0.6
0.6
0.6
0.6
0.6
0.6
0.6
0.6
0.6
0.6
0.6
0.6
0.6
0.6
0.6
0.6
0.6
0.59
0.59
0.59
0.59
0.59
0.59
0.59
0.59
0.59
0.59
0.59
0.59
0.59
0.59
0.59
0.59
0.59
0.59
0.59
0.59
0.59
0.59
0.59
0.58
0.58
0.58
0.58
0.58
0.58
0.58
0.58
0.58
0.58
0.58
0.58
0.58
0.58
0.58
0.58
0.58
0.58
0.58
0.58
0.58
0.58
0.58
0.58
0.58
0.58
0.58
0.58
0.57
0.57
0.57
0.57
0.57
0.57
0.57
0.57
0.57
0.57
0.57
0.57
0.57
0.57
0.57
0.57
0.57
0.57
0.57
0.57
0.57
0.57
0.57
0.57
0.57
0.57
0.57
0.56
0.56
0.56
0.56
0.56
0.56
0.56
0.56
0.56
0.56
0.56
0.56
0.56
0.56
0.56
0.56
0.56
0.56
0.56
0.56
0.56
0.56
0.56
0.56
0.56
0.56
0.56
0.56
0.56
0.56
0.56
0.56
0.56
0.56
0.56
0.56
0.55
0.55
0.55
0.55
0.55
0.55
0.55
0.55
0.55
0.55
0.55
0.55
0.55
0.55
0.55
0.55
0.55
0.55
0.55
0.55
0.55
0.55
0.55
0.55
0.55
0.55
0.55
0.55
0.55
0.55
0.55
0.55
0.55
0.55
0.54
0.54
0.54
0.54
0.54
0.54
0.54
0.54
0.54
0.54
0.54
0.54
0.54
0.54
0.54
0.54
0.54
0.54
0.54
0.54
0.54
0.54
0.54
0.54
0.54
0.54
0.54
0.54
0.54
0.54
0.54
0.54
0.54
0.54
0.54
0.54
0.54
0.54
0.54
0.54
0.54
0.53
0.53
0.53
0.53
0.53
0.53
0.53
0.53
0.53
0.53
0.53
0.53
0.53
0.53
0.53
0.53
0.53
0.53
0.53
0.53
0.53
0.53
0.53
0.53
0.53
0.53
0.53
0.53
0.53
0.53
0.53
0.52
0.52
0.52
0.52
0.52
0.52
0.52
0.52
0.52
0.52
0.52
0.52
0.52
0.52
0.52
0.52
0.52
0.52
0.52
0.52
0.52
0.52
0.52
0.52
0.52
0.52
0.52
0.52
0.51
0.51
0.51
0.51
0.51
0.51
0.51
0.51
0.51
0.51
0.51
0.51
0.51
0.51
0.51
0.51
0.51
0.51
0.51
0.51
0.51
0.51
0.51
0.51
0.51
0.51
0.51
0.51
0.51
0.51
0.51
0.51
0.51
0.51
0.51
0.51
0.51
0.51
0.5
0.5
0.5
0.5
0.5
0.5
0.5
0.5
0.5
0.5
0.5
0.5
0.5
0.5
0.5
0.5
0.5
0.5
0.5
0.5
0.5
0.5
0.5
0.5
0.5
0.5
0.5
0.5
0.5
0.5
0.5
0.5
0.5
0.5
0.5
0.49
0.49
0.49
0.49
0.49
0.49
0.49
0.49
0.49
0.49
0.49
0.49
0.49
0.49
0.49
0.49
0.49
0.49
0.49
0.49
0.49
0.49
0.49
0.49
0.49
0.49
0.49
0.49
0.49
0.49
0.49
0.49
0.48
0.48
0.48
0.48
0.48
0.48
0.48
0.48
0.48
0.48
0.48
0.48
0.48
0.48
0.48
0.48
0.48
0.48
0.48
0.48
0.48
0.48
0.48
0.48
0.48
0.48
0.48
0.48
0.48
0.48
0.48
0.47
0.47
0.47
0.47
0.47
0.47
0.47
0.47
0.47
0.47
0.47
0.47
0.47
0.47
0.47
0.47
0.47
0.47
0.47
0.47
0.47
0.47
0.47
0.47
0.47
0.47
0.47
0.47
0.47
0.47
0.47
0.47
0.47
0.47
0.47
0.47
0.47
0.47
0.47
0.47
0.47
0.46
0.46
0.46
0.46
0.46
0.46
0.46
0.46
0.46
0.46
0.46
0.46
0.46
0.46
0.46
0.46
0.46
0.46
0.46
0.46
0.46
0.46
0.46
0.46
0.46
0.46
0.46
0.46
0.46
0.46
0.46
0.46
0.46
0.46
0.45
0.45
0.45
0.45
0.45
0.45
0.45
0.45
0.45
0.45
0.45
0.45
0.45
0.45
0.45
0.45
0.45
0.45
0.45
0.45
0.45
0.45
0.45
0.45
0.45
0.45
0.45
0.45
0.45
0.45
0.45
0.45
0.45
0.45
0.44
0.44
0.44
0.44
0.44
0.44
0.44
0.44
0.44
0.44
0.44
0.44
0.44
0.44
0.44
0.44
0.44
0.44
0.44
0.44
0.44
0.44
0.44
0.44
0.44
0.44
0.44
0.44
0.44
0.44
0.43
0.43
0.43
0.43
0.43
0.43
0.43
0.43
0.43
0.43
0.43
0.43
0.43
0.43
0.43
0.43
0.43
0.43
0.43
0.43
0.43
0.43
0.43
0.42
0.42
0.42
0.42
0.42
0.42
0.42
0.42
0.42
0.42
0.42
0.42
0.42
0.42
0.42
0.42
0.42
0.42
0.42
0.42
0.42
0.42
0.42
0.42
0.42
0.42
0.42
0.42
0.42
0.41
0.41
0.41
0.41
0.41
0.41
0.41
0.41
0.41
0.41
0.41
0.41
0.41
0.41
0.41
0.41
0.41
0.4
0.4
0.4
0.4
0.4
0.4
0.4
0.4
0.4
0.4
0.4
0.4
0.4
0.4
0.4
0.4
0.4
0.4
0.4
0.4
0.4
0.4
0.4
0.4
0.4
0.4
0.4
0.4
0.4
0.4
0.4
0.4
0.4
0.39
0.39
0.39
0.39
0.39
0.39
0.39
0.39
0.39
0.39
0.39
0.39
0.39
0.39
0.39
0.39
0.39
0.39
0.39
0.39
0.39
0.39
0.39
0.39
0.39
0.39
0.39
0.39
0.39
0.39
0.39
0.39
0.39
0.39
0.38
0.38
0.38
0.38
0.38
0.38
0.38
0.38
0.38
0.38
0.38
0.38
0.38
0.38
0.38
0.38
0.38
0.38
0.38
0.38
0.38
0.38
0.38
0.38
0.38
0.38
0.38
0.38
0.38
0.38
0.38
0.38
0.38
0.38
0.37
0.37
0.37
0.37
0.37
0.37
0.37
0.37
0.37
0.37
0.37
0.37
0.37
0.37
0.37
0.37
0.37
0.37
0.37
0.37
0.37
0.37
0.37
0.37
0.36
0.36
0.36
0.36
0.36
0.36
0.36
0.36
0.36
0.36
0.36
0.36
0.36
0.36
0.36
0.36
0.36
0.36
0.36
0.36
0.36
0.36
0.36
0.36
0.36
0.36
0.36
0.36
0.36
0.36
0.36
0.36
0.36
0.36
0.36
0.35
0.35
0.35
0.35
0.35
0.35
0.35
0.35
0.35
0.35
0.35
0.35
0.35
0.35
0.35
0.35
0.35
0.35
0.35
0.35
0.35
0.35
0.35
0.35
0.35
0.34
0.34
0.34
0.34
0.34
0.34
0.34
0.34
0.34
0.34
0.34
0.34
0.34
0.34
0.34
0.34
0.34
0.34
0.34
0.34
0.34
0.34
0.34
0.34
0.34
0.33
0.33
0.33
0.33
0.33
0.33
0.33
0.33
0.33
0.33
0.33
0.33
0.33
0.33
0.33
0.33
0.33
0.33
0.33
0.33
0.33
0.33
0.33
0.33
0.33
0.33
0.33
0.33
0.33
0.32
0.32
0.32
0.32
0.32
0.32
0.32
0.32
0.32
0.32
0.32
0.32
0.32
0.32
0.32
0.32
0.32
0.32
0.32
0.32
0.32
0.32
0.32
0.32
0.32
0.32
0.32
0.32
0.32
0.32
0.31
0.31
0.31
0.31
0.31
0.31
0.31
0.31
0.31
0.31
0.31
0.31
0.31
0.31
0.31
0.31
0.31
0.31
0.31
0.31
0.31
0.31
0.31
0.31
0.31
0.31
0.3
0.3
0.3
0.3
0.3
0.3
0.3
0.3
0.3
0.3
0.3
0.3
0.3
0.3
0.3
0.3
0.3
0.3
0.3
0.3
0.3
0.3
0.3
0.3
0.3
0.3
0.3
0.3
0.3
0.3
0.3
0.3
0.3
0.3
0.3
0.3
0.3
0.3
0.3
0.3
0.3
0.3
0.29
0.29
0.29
0.29
0.29
0.29
0.29
0.29
0.29
0.29
0.29
0.29
0.29
0.29
0.29
0.29
0.29
0.29
0.29
0.29
0.29
0.29
0.29
0.29
0.29
0.29
0.29
0.28
0.28
0.28
0.28
0.28
0.28
0.28
0.28
0.28
0.28
0.28
0.28
0.28
0.28
0.28
0.28
0.28
0.28
0.28
0.28
0.28
0.28
0.28
0.28
0.28
0.28
0.28
0.28
0.28
0.28
0.28
0.27
0.27
0.27
0.27
0.27
0.27
0.27
0.27
0.27
0.27
0.27
0.27
0.27
0.27
0.27
0.27
0.27
0.27
0.27
0.26
0.26
0.26
0.26
0.26
0.26
0.26
0.26
0.26
0.26
0.26
0.26
0.26
0.26
0.26
0.26
0.26
0.26
0.26
0.26
0.26
0.26
0.26
0.26
0.26
0.26
0.26
0.25
0.25
0.25
0.25
0.25
0.25
0.25
0.25
0.25
0.25
0.25
0.25
0.25
0.25
0.25
0.25
0.25
0.25
0.25
0.25
0.25
0.25
0.25
0.24
0.24
0.24
0.24
0.24
0.24
0.24
0.24
0.24
0.24
0.24
0.24
0.24
0.24
0.24
0.24
0.24
0.24
0.24
0.24
0.24
0.24
0.24
0.24
0.24
0.24
0.24
0.24
0.24
0.24
0.24
0.24
0.23
0.23
0.23
0.23
0.23
0.23
0.23
0.23
0.23
0.23
0.23
0.23
0.23
0.23
0.23
0.23
0.22
0.22
0.22
0.22
0.22
0.22
0.22
0.22
0.22
0.22
0.22
0.22
0.22
0.22
0.22
0.22
0.22
0.22
0.22
0.22
0.22
0.22
0.22
0.22
0.22
0.21
0.21
0.21
0.21
0.21
0.21
0.21
0.21
0.21
0.21
0.21
0.21
0.21
0.21
0.21
0.21
0.21
0.21
0.21
0.21
0.21
0.21
0.21
0.21
0.2
0.2
0.2
0.2
0.2
0.2
0.2
0.2
0.2
0.2
0.2
0.2
0.2
0.2
0.2
0.2
0.2
0.2
0.2
0.2
0.2
0.19
0.19
0.19
0.19
0.19
0.19
0.19
0.19
0.19
0.19
0.19
0.18
0.18
0.18
0.18
0.18
0.18
0.18
0.18
0.18
0.18
0.18
0.18
0.18
0.18
0.18
0.18
0.18
0.18
0.18
0.18
0.18
0.18
0.18
0.17
0.17
0.17
0.17
0.17
0.17
0.17
0.17
0.17
0.17
0.17
0.17
0.17
0.17
0.17
0.16
0.16
0.16
0.16
0.16
0.16
0.16
0.16
0.16
0.16
0.16
0.16
0.16
0.15
0.15
0.15
0.15
0.15
0.15
0.15
0.15
0.15
0.15
0.15
0.15
0.15
0.15
0.15
0.14
0.14
0.14
0.14
0.14
0.14
0.14
0.14
0.14
0.14
0.13
0.13
0.13
0.13
0.13
0.13
0.13
0.13
0.13
0.13
0.13
0.13
0.13
0.13
0.13
0.13
0.13
0.13
0.13
0.13
0.13
0.13
0.13
0.12
0.12
0.12
0.12
0.12
0.12
0.12
0.11
0.11
0.11
0.11
0.11
0.11
0.11
0.11
0.11
0.11
0.11
0.11
0.1
0.1
0.1
0.1
0.1
0.1
0.1
0.1
0.1
0.1
0.1
0.1
0.1
0.1
0.1
0.09
0.09
0.09
0.09
0.09
0.09
0.09
0.09
0.09
0.09
0.09
0.09
0.08
0.08
0.08
0.08
0.08
0.08
0.08
0.08
0.08
0.08
0.08
0.08
0.08
0.08
0.08
0.08
0.08
0.07
0.07
0.07
0.07
0.07
0.07
0.07
0.07
0.07
0.07
0.07
0.07
0.06
0.06
0.06
0.06
0.06
0.06
0.06
0.06
0.06
0.06
0.05
0.05
0.05
0.05
0.05
0.05
0.05
0.05
0.05
0.04
0.04
0.04
0.04
0.04
0.04
0.04
0.03
0.03
0.03
0.03
0.03
0.03
0.03
0.03
0.02
0.02
0.01
0.01
0.01
0.01
0
0
0
0
0
0
