# Supplementary material for: The missing metric: quantifying contributions of reviewers
Source: R Soc Open Sci. 2015 Feb 11;2(2):140540. doi: 10.1098/rsos.140540 (PMC4448813; doi:10.1098/rsos.140540)
Supplement: Supplementary methods Rindex_0.1.zip: R package Rindex [file rsos140540supp2.zip › Rindex/data/datas.txt]

avg_score
3
2.5
3
3
3
3
2
3
3
2.5
2
3
3
3
3
3
2.5
3
3
2.75
2.5
2.5
3
3
2.5
2.5
1.5
3
2.5
3
2.75
2
2.5
3
3
3
2
3
2.5
3
3
3
2
2.5
2.5
3
2.5
2
2.5
2.87
2.5
3
2.5
2.5
3
2
3
2.5
3
3
2.5
2
3
3
3
2.5
2.75
3
3
3
2.75
3
3
3
2.5
2
3
3
3
2.5
3
3
2.5
3
2.5
3
2
2.5
2
3
3
2.75
3
3
3
3
2
3
3
3
2.5
3
3
2.5
3
2
2.25
3
3
2.5
3
2.75
1.5
2
2.5
3
3
3
2.25
3
2.5
3
3
3
2.5
2
2.5
2
3
3
3
3
3
2.5
3
3
2.5
2
2
3
2
3
2.5
1
3
2.5
2.5
3
3
2
3
2.5
2
3
2.5
2.75
3
2.66
3
2.5
3
2.5
3
2.5
2.5
2
2
3
2.5
3
2
3
3
2.5
2.66
3
3
2
2
3
3
2.6
2.5
2.5
3
3
2
3
3
3
2.5
2.83
2
2.87
3
2.75
3
3
3
3
3
3
2.6
3
2.5
3
2.5
3
2.5
2.5
2.5
3
3
2.5
2.5
2.5
3
2
3
2.5
3
2.25
3
3
3
2.9
2.5
2.83
3
3
2.75
3
2
3
3
3
2.66
3
3
2.5
3
2.5
2.75
3
2.5
2.5
3
3
2.5
1
3
2.75
3
2.5
3
2
2.5
3
2.75
2.62
2
2
3
2.25
3
3
3
2.57
2
2.5
2.83
3
2.75
3
3
2.5
3
2.6
2.75
1
2.62
3
3
3
2.75
2.5
3
2.5
2.5
2
2
2.5
2
3
2.33
3
3
2.5
2.5
3
2.5
3
2.5
2.83
2.5
3
2
3
2.66
2
2.5
2.75
2.5
2.9
2.87
2.62
3
2.75
2.5
3
2.66
2.5
3
2.5
2.5
3
3
2.66
2.5
3
2.5
3
3
3
3
3
2.5
2.5
2.5
3
3
3
3
2.5
2.83
3
2.5
3
3
2.5
2.75
2.5
2.66
3
3
3
2.5
3
2.87
3
3
2.5
3
2.5
2.5
2.33
2.66
2.5
2.83
2.5
2.75
2.75
2.5
3
2.5
2.5
3
2.75
3
3
3
3
3
3
2.5
2.5
2
2
2.25
2.25
2.75
3
2.33
2
3
3
3
2.66
2.5
2.66
2.16
3
2.5
2.62
2.75
2
2.66
3
3
2.66
2.75
3
2.5
3
3
2.25
2.75
2.25
3
2.5
3
3
3
3
2.5
3
2.75
2.75
2.7
2.62
3
2.5
2.5
3
2.75
3
2
1.5
2
2.5
2.87
2.75
2
3
2.16
2.87
2.5
2.83
2.75
2.75
2.6
3
3
3
2.5
2.66
2.87
3
3
2.75
3
2.25
3
3
3
3
2.83
2
3
3
2.85
2.33
2.33
2.5
3
2
2.5
2.6
2.5
2.33
2.5
3
3
2.25
2.75
3
2
3
3
3
2.8
3
2.4
3
2.25
3
2.9
3
2.83
2.75
2.75
2.83
2.5
2.5
3
2.5
3
2.5
2.75
2.5
3
3
3
2.5
3
3
3
2.5
3
3
2.83
3
2.5
2.5
2.5
3
2.62
2.66
2.66
2
3
2.5
3
2
3
3
2.83
3
3
3
2.5
3
2.25
2.66
3
2
3
2.5
3
3
2.5
3
2.5
3
2.83
2.66
2.5
2.2
2.7
2.5
3
2.75
2.87
2.75
3
2.35
3
3
2.83
3
2.8
2
2.77
3
2.8
2.5
2.5
2.87
2.5
2.75
2.33
2.71
2.83
3
3
2.83
3
3
3
3
2.5
2.54
2.75
2.62
2.5
2
2.91
2.83
3
2.5
2.83
3
3
3
2.85
2.5
3
2.85
2.5
3
2.75
3
2.8
2.68
3
3
3
3
2.4
2.72
3
3
2.75
2.87
3
2
2.5
2.75
2.87
3
3
2.12
2.93
2.37
2.8
2.75
3
3
2.9
3
2.5
2.75
2
3
2.5
3
2.75
2.66
3
3
2.75
3
2.81
